# Supplementary material for: CRISPRpas: programmable regulation of alternative polyadenylation by dCas9
Source: Nucleic Acids Res. 2021 Jul 9;50(5):e25. doi: 10.1093/nar/gkab519 (PMC8934653; doi:10.1093/nar/gkab519)
Supplement: gkab519_Supplemental_Files [file gkab519_supplemental_files.zip]

Archive with 2 entries (2 files):
- CRISPRpas-Supplementary Data.pdf
- Supplemental Table 5.xlsx
