# Supplementary material for: CRISPRpas: programmable regulation of alternative polyadenylation by dCas9
Source: Nucleic Acids Res. 2021 Jul 9;50(5):e25. doi: 10.1093/nar/gkab519 (PMC8934653; doi:10.1093/nar/gkab519)
Supplement: gkab519_Supplemental_Files [file gkab519_supplemental_files.zip › Supplemental Table 5.xlsx]

## Sheet: Supplemental Table 5
PAS ID	Chr	Pos	Str	Location	Gene Symbol	SS Rep1	SS Rep2
chr1:10002854:-	chr1	10002854	-	Intron	LZIC	-0.07	0.34
chr1:100160091:+	chr1	100160091	+	3'UTR	PALMD	-1.65	-0.66
chr1:100160091:+	chr1	100160091	+	Intron	MIR548AA1	-1.65	-0.66
chr1:100169526:-	chr1	100169526	-	3'UTR	FRRS1	-0.49	-1.62
chr1:100172966:-	chr1	100172966	-	3'UTR	FRRS1	-1.24	-1.19
chr1:1001836:+	chr1	1001836	+	NA	LOC100288175	0.11	-0.37
chr1:100330112:+	chr1	100330112	+	NA	AGL	0.74	-0.51
chr1:100330157:+	chr1	100330157	+	Intron	AGL	4.52	0.75
chr1:100331017:+	chr1	100331017	+	Intron	AGL	-1.07	-0.66
chr1:100389572:+	chr1	100389572	+	3'UTR	AGL	0.76	0.78
chr1:10041824:+	chr1	10041824	+	Intron	NMNAT1	-0.17	-0.89
chr1:10044631:+	chr1	10044631	+	3'UTR	NMNAT1	-1.32	-2.36
chr1:10044841:+	chr1	10044841	+	3'UTR	NMNAT1	-1.49	-1.72
chr1:100481248:+	chr1	100481248	+	Intron	SLC35A3	-0.65	-1.66
chr1:100488878:+	chr1	100488878	+	3'UTR	SLC35A3	-0.65	0.34
chr1:100492448:+	chr1	100492448	+	3'UTR	SLC35A3	-4.02	-2.78
chr1:100548063:+	chr1	100548063	+	3'UTR	MFSD14A	-0.07	0.34
chr1:100548793:+	chr1	100548793	+	3'UTR	MFSD14A	0.93	-1.66
chr1:100548933:+	chr1	100548933	+	3'UTR	MFSD14A	-1.32	-0.74
chr1:100549130:-	chr1	100549130	-	3'UTR	SASS6	-1.77	-0.53
chr1:100599038:+	chr1	100599038	+	Intron	TRMT13	1.25	-1.66
chr1:100612907:+	chr1	100612907	+	Intron	TRMT13	-1.29	2.14
chr1:100614405:-	chr1	100614405	-	3'UTR	LRRC39	-2.09	-3.12
chr1:100615772:+	chr1	100615772	+	3'UTR	TRMT13	-0.34	-4.36
chr1:100615975:+	chr1	100615975	+	3'UTR	TRMT13	-3.77	-2.4
chr1:100616052:+	chr1	100616052	+	3'UTR	TRMT13	-1.36	-1.33
chr1:100619547:+	chr1	100619547	+	3'UTR	TRMT13	-0.97	-2.07
chr1:100619619:-	chr1	100619619	-	Intron	LRRC39	-2.39	-0.43
chr1:100659156:-	chr1	100659156	-	3'UTR	DBT	0.61	-0.66
chr1:100659467:-	chr1	100659467	-	3'UTR	DBT	-2.45	-2.22
chr1:100659703:-	chr1	100659703	-	3'UTR	DBT	0.93	-2.47
chr1:100660323:-	chr1	100660323	-	3'UTR	DBT	-1.88	-1.66
chr1:100660875:-	chr1	100660875	-	3'UTR	DBT	-1.73	-2.19
chr1:100661622:-	chr1	100661622	-	3'UTR	DBT	0.52	0.53
chr1:100676112:-	chr1	100676112	-	Intron	DBT	-0.07	-0.08
chr1:100731347:-	chr1	100731347	-	Intron	RTCA-AS1	0.11	0.5
chr1:100755101:+	chr1	100755101	+	Intron	RTCA	-0.51	-2.25
chr1:100757168:+	chr1	100757168	+	3'UTR	RTCA	-1.65	-2.25
chr1:100757328:+	chr1	100757328	+	3'UTR	RTCA	-1.05	-0.34
chr1:100758325:+	chr1	100758325	+	3'UTR	RTCA	-1.37	-1.16
chr1:100758621:+	chr1	100758621	+	3'UTR	RTCA	-1.07	-0.47
chr1:100758621:+	chr1	100758621	+	NA	MIR553	-1.07	-0.47
chr1:100986121:+	chr1	100986121	+	3'UTR	CDC14A	-3.39	-1.91
chr1:10133173:+	chr1	10133173	+	Intron	UBE4B	-1.64	-1.64
chr1:101337947:-	chr1	101337947	-	3'UTR	EXTL2	-0.71	-0.81
chr1:101351010:-	chr1	101351010	-	Intron	EXTL2	-4.35	-1.89
chr1:101388302:+	chr1	101388302	+	Intron	SLC30A7	-1.58	-1.66
chr1:101441902:+	chr1	101441902	+	3'UTR	SLC30A7	-1.39	-2.25
chr1:101441945:+	chr1	101441945	+	3'UTR	SLC30A7	-2.04	-0.89
chr1:101442067:+	chr1	101442067	+	3'UTR	SLC30A7	-1.01	-1.33
chr1:101444258:+	chr1	101444258	+	3'UTR	SLC30A7	-1.65	-1.08
chr1:101446024:+	chr1	101446024	+	3'UTR	SLC30A7	-1.11	-1.66
chr1:101447311:+	chr1	101447311	+	3'UTR	SLC30A7	-3.02	-1.47
chr1:101455495:-	chr1	101455495	-	3'UTR	DPH5	1.93	-2.66
chr1:101455619:-	chr1	101455619	-	3'UTR	DPH5	0.95	0.58
chr1:101479205:-	chr1	101479205	-	Intron	DPH5	0.54	1.02
chr1:101498572:+	chr1	101498572	+	Intron	LOC102606465	-2.9	-3.25
chr1:101509717:+	chr1	101509717	+	Intron	LOC102606465	-3.16	-1.99
chr1:101706926:+	chr1	101706926	+	3'UTR	S1PR1	-1.73	-3.75
chr1:101707869:+	chr1	101707869	+	3'UTR	S1PR1	-1.88	-0.54
chr1:1017203:-	chr1	1017203	-	3'UTR	C1orf159	0.84	0.75
chr1:1017615:-	chr1	1017615	-	3'UTR	C1orf159	0.57	1.34
chr1:10189100:+	chr1	10189100	+	Intron	UBE4B	-0.81	0.66
chr1:10205242:+	chr1	10205242	+	Intron	UBE4B	-2.24	-1.25
chr1:10240290:+	chr1	10240290	+	3'UTR	UBE4B	-1.73	0.17
chr1:10240662:+	chr1	10240662	+	3'UTR	UBE4B	-0.42	-0.29
chr1:10241297:+	chr1	10241297	+	3'UTR	UBE4B	-0.74	1.08
chr1:10365424:+	chr1	10365424	+	Intron	KIF1B	-0.71	-1.1
chr1:10365686:+	chr1	10365686	+	Intron	KIF1B	-0.07	-0.66
chr1:10368655:+	chr1	10368655	+	Intron	KIF1B	-0.69	0.66
chr1:104070029:+	chr1	104070029	+	Intron	RNPC3	-3.19	-4.75
chr1:104097861:+	chr1	104097861	+	Intron	AMY2B	-3.39	-1.14
chr1:10436703:+	chr1	10436703	+	3'UTR	KIF1B	0.52	0.34
chr1:10441655:+	chr1	10441655	+	3'UTR	KIF1B	-0.59	-0.53
chr1:10464515:+	chr1	10464515	+	Intron	PGD	1.67	-0.66
chr1:10480201:+	chr1	10480201	+	3'UTR	PGD	1.1	0.74
chr1:10480568:+	chr1	10480568	+	3'UTR	PGD	0.5	0.61
chr1:10494318:+	chr1	10494318	+	Intron	CENPS-CORT	1.93	-0.99
chr1:10494318:+	chr1	10494318	+	Intron	CENPS	1.93	-0.99
chr1:10502766:+	chr1	10502766	+	3'UTR	CENPS	-0.07	1.01
chr1:10502766:+	chr1	10502766	+	Intron	CENPS-CORT	-0.07	1.01
chr1:10502791:+	chr1	10502791	+	3'UTR	CENPS	1.11	-0.26
chr1:10502791:+	chr1	10502791	+	Intron	CENPS-CORT	1.11	-0.26
chr1:10502865:+	chr1	10502865	+	3'UTR	CENPS	-0.09	0.63
chr1:10502865:+	chr1	10502865	+	Intron	CENPS-CORT	-0.09	0.63
chr1:10509992:-	chr1	10509992	-	3'UTR	DFFA	-1.01	0.18
chr1:10511716:+	chr1	10511716	+	3'UTR	CENPS-CORT	2.93	0.34
chr1:10511716:+	chr1	10511716	+	3'UTR	CORT	2.93	0.34
chr1:10516470:-	chr1	10516470	-	3'UTR	DFFA	-1.73	-1.99
chr1:10516579:-	chr1	10516579	-	3'UTR	DFFA	-2.16	-1.83
chr1:10517346:-	chr1	10517346	-	3'UTR	DFFA	0.08	0.66
chr1:10519204:-	chr1	10519204	-	3'UTR	DFFA	1.52	-1.99
chr1:10519323:-	chr1	10519323	-	3'UTR	DFFA	-1.88	0.07
chr1:10519450:-	chr1	10519450	-	3'UTR	DFFA	-1.63	-0.73
chr1:10519506:-	chr1	10519506	-	3'UTR	DFFA	-1.55	-1.3
chr1:10519571:-	chr1	10519571	-	3'UTR	DFFA	-0.58	-2.54
chr1:10519648:-	chr1	10519648	-	3'UTR	DFFA	-1.16	-1.05
chr1:10519980:-	chr1	10519980	-	3'UTR	DFFA	-0.48	1.34
chr1:10521281:-	chr1	10521281	-	3'UTR	DFFA	1	0.79
chr1:10521324:-	chr1	10521324	-	3'UTR	DFFA	-0.05	1.55
chr1:10521408:-	chr1	10521408	-	3'UTR	DFFA	0.93	-2.36
chr1:10522474:-	chr1	10522474	-	Intron	DFFA	0.35	2.34
chr1:10522501:-	chr1	10522501	-	Intron	DFFA	0.23	0.53
chr1:10522527:-	chr1	10522527	-	Intron	DFFA	1.34	1.06
chr1:10522602:-	chr1	10522602	-	Intron	DFFA	3.52	0.92
chr1:10522898:-	chr1	10522898	-	Intron	DFFA	1.78	0.34
chr1:10522924:-	chr1	10522924	-	Intron	DFFA	1.35	1.66
chr1:10522961:-	chr1	10522961	-	Intron	DFFA	1.38	0.87
chr1:10584544:+	chr1	10584544	+	Intron	PEX14	0.52	0.34
chr1:10605362:+	chr1	10605362	+	Intron	PEX14	-0.65	-0.89
chr1:10609560:+	chr1	10609560	+	Intron	PEX14	-1.51	-1.14
chr1:10690815:+	chr1	10690815	+	3'UTR	PEX14	0.89	0.52
chr1:10696661:-	chr1	10696661	-	3'UTR	CASZ1	-1.29	-2.71
chr1:10707270:-	chr1	10707270	-	Intron	CASZ1	1	0.8
chr1:107600675:+	chr1	107600675	+	3'UTR	PRMT6	0.52	-2.47
chr1:107600732:+	chr1	107600732	+	3'UTR	PRMT6	-2.53	1.34
chr1:107601587:+	chr1	107601587	+	3'UTR	PRMT6	0.19	-0.4
chr1:107601643:+	chr1	107601643	+	3'UTR	PRMT6	-1.07	-1.54
chr1:107601668:+	chr1	107601668	+	3'UTR	PRMT6	-0.7	-0.75
chr1:107601823:+	chr1	107601823	+	3'UTR	PRMT6	0.25	-1.83
chr1:107601864:+	chr1	107601864	+	3'UTR	PRMT6	-2.98	-0.66
chr1:107601912:+	chr1	107601912	+	3'UTR	PRMT6	-0.33	-0.35
chr1:107602744:+	chr1	107602744	+	3'UTR	PRMT6	-1.65	-0.25
chr1:108676665:-	chr1	108676665	-	3'UTR	SLC25A24	-0.65	0.34
chr1:108677445:-	chr1	108677445	-	3'UTR	SLC25A24	-0.07	0.34
chr1:108677727:-	chr1	108677727	-	3'UTR	SLC25A24	0.21	0.54
chr1:108681254:-	chr1	108681254	-	Intron	SLC25A24	0.67	-0.66
chr1:108741994:-	chr1	108741994	-	Intron	SLC25A24	0.08	-0.74
chr1:109181944:+	chr1	109181944	+	3'UTR	FAM102B	-0.89	-1.78
chr1:109239323:+	chr1	109239323	+	Intron	PRPF38B	-0.71	-1.83
chr1:109240081:+	chr1	109240081	+	Intron	PRPF38B	-0.88	-0.47
chr1:109242706:+	chr1	109242706	+	3'UTR	PRPF38B	-1.98	-2.83
chr1:109242988:+	chr1	109242988	+	3'UTR	PRPF38B	-1.58	-1.15
chr1:109243074:+	chr1	109243074	+	3'UTR	PRPF38B	-1.26	-2.4
chr1:109243450:+	chr1	109243450	+	3'UTR	PRPF38B	-0.88	-1.19
chr1:109243580:+	chr1	109243580	+	3'UTR	PRPF38B	-1.6	0.75
chr1:109243705:+	chr1	109243705	+	3'UTR	PRPF38B	-0.65	-3.99
chr1:109243814:+	chr1	109243814	+	3'UTR	PRPF38B	-1.51	-1.17
chr1:109244425:+	chr1	109244425	+	3'UTR	PRPF38B	-0.92	-2.04
chr1:109290724:+	chr1	109290724	+	Intron	STXBP3	-1.73	-4.36
chr1:109322237:+	chr1	109322237	+	Intron	STXBP3	-0.13	-0.13
chr1:109322761:+	chr1	109322761	+	Intron	STXBP3	0.35	1.34
chr1:109459429:+	chr1	109459429	+	Intron	GPSM2	-1.73	-0.66
chr1:109466983:+	chr1	109466983	+	Intron	GPSM2	0.55	1.18
chr1:109469285:-	chr1	109469285	-	3'UTR	CLCC1	-1.73	-0.81
chr1:109469983:-	chr1	109469983	-	3'UTR	CLCC1	-0.93	-1.25
chr1:109472559:-	chr1	109472559	-	3'UTR	CLCC1	-1.68	-1.05
chr1:109472618:-	chr1	109472618	-	3'UTR	CLCC1	-3.77	-1.57
chr1:109474918:-	chr1	109474918	-	3'UTR	CLCC1	0.82	0.71
chr1:109476167:+	chr1	109476167	+	3'UTR	GPSM2	-1.24	0.92
chr1:109476170:-	chr1	109476170	-	Intron	CLCC1	-1.07	0.92
chr1:109476985:+	chr1	109476985	+	3'UTR	GPSM2	0.93	0.34
chr1:109477256:+	chr1	109477256	+	3'UTR	GPSM2	-0.8	-0.52
chr1:109505604:-	chr1	109505604	-	Intron	CLCC1	0.79	-0.08
chr1:109512836:-	chr1	109512836	-	3'UTR	WDR47	-1.89	-1.55
chr1:109513613:-	chr1	109513613	-	3'UTR	WDR47	1.93	0.92
chr1:109517154:-	chr1	109517154	-	Intron	WDR47	-2.32	-0.34
chr1:109605108:-	chr1	109605108	-	3'UTR	TAF13	-2.44	-2.11
chr1:109605173:-	chr1	109605173	-	3'UTR	TAF13	-1.05	-0.99
chr1:109637423:+	chr1	109637423	+	3'UTR	TMEM167B	1.4	2.14
chr1:109639556:+	chr1	109639556	+	3'UTR	TMEM167B	-1.85	-2.5
chr1:109651628:+	chr1	109651628	+	NA	SCARNA2	-1.88	-0.66
chr1:109757547:+	chr1	109757547	+	Intron	SARS	0.14	-0.06
chr1:109757775:+	chr1	109757775	+	Intron	SARS	-0.57	-0.31
chr1:109758302:+	chr1	109758302	+	Intron	SARS	0.52	1.92
chr1:109760003:+	chr1	109760003	+	Intron	SARS	-1.45	-1.56
chr1:109760044:+	chr1	109760044	+	Intron	SARS	-1.78	-1.41
chr1:109760109:+	chr1	109760109	+	Intron	SARS	-3.39	-1.25
chr1:109762754:+	chr1	109762754	+	Intron	SARS	-1.77	-2.6
chr1:109778865:+	chr1	109778865	+	Intron	SARS	0.35	1.66
chr1:109780742:+	chr1	109780742	+	3'UTR	SARS	0.64	0.77
chr1:109780785:+	chr1	109780785	+	3'UTR	SARS	0.89	1.25
chr1:109781326:+	chr1	109781326	+	3'UTR	SARS	0.35	0.66
chr1:109802113:+	chr1	109802113	+	Intron	CELSR2	-0.17	-0.08
chr1:109818373:+	chr1	109818373	+	3'UTR	CELSR2	-0.2	0.14
chr1:109822189:-	chr1	109822189	-	3'UTR	PSRC1	1.11	0.66
chr1:109824026:-	chr1	109824026	-	Intron	PSRC1	1.07	0.49
chr1:109852197:-	chr1	109852197	-	3'UTR	SORT1	-0.18	0.27
chr1:109852271:-	chr1	109852271	-	3'UTR	SORT1	1.45	-0.51
chr1:109855869:-	chr1	109855869	-	3'UTR	SORT1	1.45	0.7
chr1:109856423:-	chr1	109856423	-	3'UTR	SORT1	0.38	0.34
chr1:109856564:-	chr1	109856564	-	3'UTR	SORT1	0.64	1.12
chr1:109941664:-	chr1	109941664	-	3'UTR	PSMA5	-2.53	-0.66
chr1:109944474:-	chr1	109944474	-	3'UTR	PSMA5	0.78	1.25
chr1:109967881:-	chr1	109967881	-	Intron	PSMA5	-1.64	-2.02
chr1:110024756:+	chr1	110024756	+	3'UTR	SYPL2	0.81	0.6
chr1:110035350:+	chr1	110035350	+	3'UTR	ATXN7L2	-1.53	-0.99
chr1:110043057:+	chr1	110043057	+	3'UTR	CYB561D1	-2.12	-2.65
chr1:110043147:+	chr1	110043147	+	3'UTR	CYB561D1	-1.63	-1.55
chr1:110046800:-	chr1	110046800	-	3'UTR	AMIGO1	-0.29	-0.63
chr1:110049446:-	chr1	110049446	-	3'UTR	AMIGO1	0.85	0.72
chr1:110135177:+	chr1	110135177	+	3'UTR	GNAI3	0.18	-0.53
chr1:110135354:+	chr1	110135354	+	3'UTR	GNAI3	2.15	0.34
chr1:110135396:+	chr1	110135396	+	3'UTR	GNAI3	-2.39	-0.25
chr1:110135547:+	chr1	110135547	+	3'UTR	GNAI3	-0.88	-1.12
chr1:110135620:+	chr1	110135620	+	3'UTR	GNAI3	0.19	0.75
chr1:110135966:+	chr1	110135966	+	3'UTR	GNAI3	-1.24	0.75
chr1:110136041:+	chr1	110136041	+	3'UTR	GNAI3	0.66	0.2
chr1:110136131:+	chr1	110136131	+	3'UTR	GNAI3	0.37	0.55
chr1:110136172:+	chr1	110136172	+	3'UTR	GNAI3	0.09	0.6
chr1:110136453:+	chr1	110136453	+	3'UTR	GNAI3	-1.99	0.24
chr1:110136871:+	chr1	110136871	+	3'UTR	GNAI3	-1.07	-1.36
chr1:110136966:+	chr1	110136966	+	3'UTR	GNAI3	0.57	1.01
chr1:110138182:+	chr1	110138182	+	3'UTR	GNAI3	-0.88	-0.89
chr1:110160943:+	chr1	110160943	+	NA	MIR197	-1.43	-1.28
chr1:110174673:+	chr1	110174673	+	3'UTR	AMPD2	0.96	0.34
chr1:110204322:+	chr1	110204322	+	Intron	GSTM4	0.48	1.06
chr1:110275071:-	chr1	110275071	-	3'UTR	GSTM3	-2.24	-1.25
chr1:110276563:-	chr1	110276563	-	3'UTR	GSTM3	-0.7	-0.92
chr1:110279124:-	chr1	110279124	-	3'UTR	GSTM3	0.46	1.47
chr1:110279194:-	chr1	110279194	-	3'UTR	GSTM3	4.63	2.56
chr1:110279319:-	chr1	110279319	-	3'UTR	GSTM3	1.82	1.45
chr1:110279548:-	chr1	110279548	-	3'UTR	GSTM3	1.84	1.69
chr1:110279597:-	chr1	110279597	-	3'UTR	GSTM3	1.47	1.57
chr1:110473611:+	chr1	110473611	+	3'UTR	CSF1	-2.05	-2.17
chr1:110566364:+	chr1	110566364	+	3'UTR	AHCYL1	0.31	0.38
chr1:110597195:+	chr1	110597195	+	3'UTR	STRIP1	0.45	-0.66
chr1:110599773:+	chr1	110599773	+	3'UTR	STRIP1	-2.24	-1.99
chr1:110605174:+	chr1	110605174	+	3'UTR	STRIP1	-1.65	-1.54
chr1:110627827:+	chr1	110627827	+	Intron	LINC01397	0.93	-0.99
chr1:110655712:+	chr1	110655712	+	3'UTR	UBL4B	-1.39	1.92
chr1:110656564:+	chr1	110656564	+	3'UTR	UBL4B	-2.53	0.34
chr1:11074335:+	chr1	11074335	+	Intron	TARDBP	-2.26	-3.28
chr1:110751072:-	chr1	110751072	-	NA	LINC02586	0.31	0.51
chr1:110751314:-	chr1	110751314	-	NA	LINC02586	0.93	1.18
chr1:110752091:-	chr1	110752091	-	Intron	LINC02586	1.12	1.92
chr1:110766663:+	chr1	110766663	+	Intron	KCNC4	0.48	0.75
chr1:110767092:+	chr1	110767092	+	Intron	KCNC4	1.74	-0.15
chr1:110775853:+	chr1	110775853	+	3'UTR	KCNC4	1.08	1.66
chr1:110776666:+	chr1	110776666	+	3'UTR	KCNC4	-0.68	0.57
chr1:110778863:+	chr1	110778863	+	3'UTR	KCNC4	-1.39	-0.66
chr1:110791306:+	chr1	110791306	+	3'UTR	KCNC4	-1.82	0.34
chr1:11082051:+	chr1	11082051	+	Intron	TARDBP	-0.81	0.11
chr1:11082148:+	chr1	11082148	+	Intron	TARDBP	-3.49	-3.77
chr1:11082815:+	chr1	11082815	+	3'UTR	TARDBP	2.21	1.07
chr1:110828997:-	chr1	110828997	-	NA	RBM15-AS1	0.77	0.8
chr1:11083165:+	chr1	11083165	+	3'UTR	TARDBP	0.29	-0.46
chr1:110834882:-	chr1	110834882	-	Intron	RBM15-AS1	0.15	3.14
chr1:11084100:+	chr1	11084100	+	3'UTR	TARDBP	-0.14	0.52
chr1:11084253:+	chr1	11084253	+	3'UTR	TARDBP	-1.39	-0.62
chr1:11084810:+	chr1	11084810	+	3'UTR	TARDBP	0.74	3.51
chr1:11085048:+	chr1	11085048	+	3'UTR	TARDBP	2.52	0.34
chr1:11085549:+	chr1	11085549	+	3'UTR	TARDBP	-2.29	0.05
chr1:110857654:-	chr1	110857654	-	Intron	RBM15-AS1	-1.39	0.75
chr1:110858122:-	chr1	110858122	-	Intron	RBM15-AS1	1.93	1.92
chr1:11086220:+	chr1	11086220	+	3'UTR	TARDBP	-2.01	-3.25
chr1:11086475:+	chr1	11086475	+	3'UTR	TARDBP	0.08	0.34
chr1:110879923:-	chr1	110879923	-	Intron	RBM15-AS1	-2.88	-1.54
chr1:110880023:-	chr1	110880023	-	Intron	RBM15-AS1	-2.04	-2.42
chr1:110888421:+	chr1	110888421	+	Intron	RBM15	-0.65	-3.66
chr1:110889299:+	chr1	110889299	+	3'UTR	RBM15	-1.63	-2.29
chr1:110889827:+	chr1	110889827	+	3'UTR	RBM15	-2.65	-3.83
chr1:11090585:+	chr1	11090585	+	3'UTR	TARDBP	-2.17	-2.15
chr1:110909493:+	chr1	110909493	+	3'UTR	RBM15	-1.42	-3.36
chr1:110943875:-	chr1	110943875	-	3'UTR	LAMTOR5	0.26	0.17
chr1:110956230:+	chr1	110956230	+	Intron	LAMTOR5-AS1	-1.65	-2.83
chr1:110958896:+	chr1	110958896	+	NA	LAMTOR5-AS1	0.64	0.04
chr1:110958896:+	chr1	110958896	+	NA	LAMTOR5-AS1	0.64	0.04
chr1:11111495:-	chr1	11111495	-	3'UTR	SRM	0.67	0.75
chr1:111138855:-	chr1	111138855	-	Intron	KCNA2	-1.02	-1.51
chr1:111145776:-	chr1	111145776	-	Intron	KCNA2	-0.88	-1.25
chr1:11114646:-	chr1	11114646	-	3'UTR	SRM	1.26	0.95
chr1:11114699:-	chr1	11114699	-	3'UTR	SRM	2.78	0.92
chr1:111215087:-	chr1	111215087	-	Intron	KCNA3	-0.79	0.14
chr1:11123638:-	chr1	11123638	-	3'UTR	EXOSC10	-1.07	0.34
chr1:11126675:-	chr1	11126675	-	3'UTR	EXOSC10	-0.29	0.13
chr1:111488867:-	chr1	111488867	-	3'UTR	LRIF1	-2.53	-3.08
chr1:111489812:-	chr1	111489812	-	3'UTR	LRIF1	-0.6	-0.69
chr1:11162157:+	chr1	11162157	+	NA	LOC105376736	0.64	2.45
chr1:111659787:-	chr1	111659787	-	3'UTR	DRAM2	-0.39	-2.66
chr1:111659954:-	chr1	111659954	-	3'UTR	DRAM2	0.05	0.59
chr1:111660300:-	chr1	111660300	-	3'UTR	DRAM2	-0.98	-0.15
chr1:11166592:-	chr1	11166592	-	3'UTR	MTOR	0.68	0.83
chr1:111667282:-	chr1	111667282	-	Intron	DRAM2	-1.88	1.66
chr1:111668003:-	chr1	111668003	-	Intron	DRAM2	1.78	-0.66
chr1:111673906:-	chr1	111673906	-	Intron	DRAM2	-2.37	-4.99
chr1:11167467:-	chr1	11167467	-	3'UTR	MTOR	1.29	0.85
chr1:111680046:-	chr1	111680046	-	Intron	DRAM2	-0.94	-3.66
chr1:111727431:+	chr1	111727431	+	3'UTR	CEPT1	0.42	0.72
chr1:111727612:+	chr1	111727612	+	3'UTR	CEPT1	-1.38	-0.87
chr1:111727724:+	chr1	111727724	+	3'UTR	CEPT1	-0.4	-0.43
chr1:111894125:+	chr1	111894125	+	3'UTR	PIFO	1.42	-0.4
chr1:111956941:-	chr1	111956941	-	3'UTR	OVGP1	-1.63	-1.05
chr1:111973541:-	chr1	111973541	-	3'UTR	WDR77	-1.92	2.92
chr1:111973668:-	chr1	111973668	-	3'UTR	WDR77	-1.88	0.34
chr1:111979635:-	chr1	111979635	-	3'UTR	WDR77	-0.72	0.14
chr1:111981259:-	chr1	111981259	-	3'UTR	WDR77	0.64	0.14
chr1:111981679:-	chr1	111981679	-	3'UTR	WDR77	0.93	0.34
chr1:111982455:-	chr1	111982455	-	3'UTR	WDR77	1.93	-1.25
chr1:111982547:-	chr1	111982547	-	3'UTR	WDR77	0.93	-0.66
chr1:111982896:-	chr1	111982896	-	3'UTR	WDR77	0.56	0.78
chr1:111983236:-	chr1	111983236	-	3'UTR	WDR77	1.17	1.75
chr1:111983267:-	chr1	111983267	-	3'UTR	WDR77	1.22	-0.25
chr1:111983574:-	chr1	111983574	-	3'UTR	WDR77	1.38	0.9
chr1:111983631:-	chr1	111983631	-	3'UTR	WDR77	3.18	0.99
chr1:111983833:-	chr1	111983833	-	3'UTR	WDR77	1.09	1.86
chr1:111984068:-	chr1	111984068	-	Intron	WDR77	0.52	0.34
chr1:112003882:+	chr1	112003882	+	3'UTR	ATP5PB	0.52	0.6
chr1:112003952:+	chr1	112003952	+	3'UTR	ATP5PB	1.3	1.62
chr1:112004029:+	chr1	112004029	+	3'UTR	ATP5PB	0.98	0.61
chr1:112004144:+	chr1	112004144	+	3'UTR	ATP5PB	1.49	1.26
chr1:112009379:+	chr1	112009379	+	3'UTR	ATP5PB	-1.81	-0.58
chr1:112247499:+	chr1	112247499	+	Intron	RAP1A	-3.07	-1.66
chr1:112255579:+	chr1	112255579	+	3'UTR	RAP1A	0.1	-0.26
chr1:112255664:+	chr1	112255664	+	3'UTR	RAP1A	0.71	2.07
chr1:112255736:+	chr1	112255736	+	3'UTR	RAP1A	-0.25	0.65
chr1:112255792:+	chr1	112255792	+	3'UTR	RAP1A	-1.31	-0.53
chr1:112256808:+	chr1	112256808	+	3'UTR	RAP1A	-0.99	1.92
chr1:112259313:+	chr1	112259313	+	3'UTR	RAP1A	-0.43	-0.14
chr1:112264690:-	chr1	112264690	-	3'UTR	FAM212B	-0.07	1.92
chr1:112265425:-	chr1	112265425	-	3'UTR	FAM212B	0.28	-0.4
chr1:112269128:-	chr1	112269128	-	3'UTR	FAM212B	-0.43	-0.17
chr1:112289124:+	chr1	112289124	+	NA	FAM212B-AS1	0.93	1.34
chr1:112290402:+	chr1	112290402	+	NA	FAM212B-AS1	0.19	-0.66
chr1:112302105:+	chr1	112302105	+	NA	DDX20	-0.21	-1.25
chr1:112309885:+	chr1	112309885	+	3'UTR	DDX20	-2.46	-2.12
chr1:112310107:+	chr1	112310107	+	3'UTR	DDX20	-1.65	-0.4
chr1:112310196:+	chr1	112310196	+	3'UTR	DDX20	-3.34	-3.83
chr1:112312299:+	chr1	112312299	+	3'UTR	DDX20	-1.07	-0.99
chr1:112312417:+	chr1	112312417	+	3'UTR	DDX20	-1.27	-1.63
chr1:113002852:+	chr1	113002852	+	3'UTR	CTTNBP2NL	-1.34	-2.33
chr1:113003786:+	chr1	113003786	+	3'UTR	CTTNBP2NL	-1.63	-3.53
chr1:113018775:+	chr1	113018775	+	Intron	WNT2B	1.67	1.34
chr1:113063906:+	chr1	113063906	+	3'UTR	WNT2B	2.52	1.34
chr1:113066875:-	chr1	113066875	-	3'UTR	ST7L	-0.07	0.1
chr1:113067496:-	chr1	113067496	-	3'UTR	ST7L	-2.53	0.34
chr1:113067906:-	chr1	113067906	-	3'UTR	ST7L	-1.18	-1.78
chr1:113068500:-	chr1	113068500	-	3'UTR	ST7L	-0.29	0.7
chr1:113083415:-	chr1	113083415	-	Intron	ST7L	-1.07	-1.25
chr1:113084402:-	chr1	113084402	-	Intron	ST7L	-0.88	0.2
chr1:113114485:-	chr1	113114485	-	Intron	ST7L	-0.07	2.34
chr1:113119307:-	chr1	113119307	-	Intron	ST7L	0.52	-1.99
chr1:113133991:-	chr1	113133991	-	Intron	ST7L	-1.54	-0.12
chr1:113134104:-	chr1	113134104	-	Intron	ST7L	0.3	-0.76
chr1:113149302:-	chr1	113149302	-	Intron	ST7L	-0.06	-0.32
chr1:113153081:-	chr1	113153081	-	Intron	ST7L	-1.13	-0.15
chr1:113160945:-	chr1	113160945	-	Intron	ST7L	-0.07	-1.99
chr1:113214101:+	chr1	113214101	+	3'UTR	CAPZA1	0.42	-0.89
chr1:113214155:+	chr1	113214155	+	3'UTR	CAPZA1	-0.11	-0.09
chr1:113214238:+	chr1	113214238	+	3'UTR	CAPZA1	0.37	0.95
chr1:113215372:+	chr1	113215372	+	3'UTR	CAPZA1	0.47	-0.08
chr1:113242715:-	chr1	113242715	-	3'UTR	RHOC	-1.88	0.01
chr1:113243361:+	chr1	113243361	+	3'UTR	MOV10	1.09	0.59
chr1:113243728:-	chr1	113243728	-	3'UTR	RHOC	1.52	1.34
chr1:113243748:+	chr1	113243748	+	3'UTR	MOV10	2.03	0.49
chr1:113243753:-	chr1	113243753	-	3'UTR	RHOC	1.08	1.04
chr1:113244774:+	chr1	113244774	+	3'UTR	MOV10	0.31	0.88
chr1:113244999:+	chr1	113244999	+	3'UTR	MOV10	0.5	0.91
chr1:113245031:+	chr1	113245031	+	3'UTR	MOV10	1.52	0.34
chr1:113252620:-	chr1	113252620	-	3'UTR	PPM1J	1.01	0.54
chr1:113446661:-	chr1	113446661	-	3'UTR	SLC16A1	-2.44	-1.4
chr1:113453160:-	chr1	113453160	-	3'UTR	SLC16A1	-2.77	1.34
chr1:113454469:-	chr1	113454469	-	3'UTR	SLC16A1	-1.77	2.34
chr1:113454853:-	chr1	113454853	-	3'UTR	SLC16A1	-0.68	-0.3
chr1:113454978:-	chr1	113454978	-	3'UTR	SLC16A1	-0.09	0.5
chr1:113455355:-	chr1	113455355	-	3'UTR	SLC16A1	-1.2	-0.33
chr1:113455672:-	chr1	113455672	-	3'UTR	SLC16A1	0.57	0.34
chr1:113455770:-	chr1	113455770	-	3'UTR	SLC16A1	-0.88	0.53
chr1:11346259:+	chr1	11346259	+	Intron	UBIAD1	0.93	0.51
chr1:11346342:+	chr1	11346342	+	Intron	UBIAD1	-0.09	-0.3
chr1:11346416:+	chr1	11346416	+	Intron	UBIAD1	-0.16	-0.4
chr1:113506694:+	chr1	113506694	+	NA	SLC16A1-AS1	-0.07	-0.66
chr1:113518057:+	chr1	113518057	+	NA	SLC16A1-AS1	-1.73	-2.04
chr1:11359635:+	chr1	11359635	+	3'UTR	UBIAD1	-0.47	-0.35
chr1:113615211:-	chr1	113615211	-	Intron	LOC100996251	-0.65	2.66
chr1:113667365:+	chr1	113667365	+	3'UTR	LRIG2	-1.9	-2.16
chr1:113671197:+	chr1	113671197	+	3'UTR	LRIG2	-1.8	-2.56
chr1:113674882:+	chr1	113674882	+	3'UTR	LRIG2	-1.98	-1.33
chr1:114046370:+	chr1	114046370	+	Intron	MAGI3	-3.28	-0.66
chr1:114124009:+	chr1	114124009	+	Intron	MAGI3	-0.94	-0.83
chr1:114124555:+	chr1	114124555	+	Intron	MAGI3	-1.18	-2.83
chr1:114227470:+	chr1	114227470	+	3'UTR	MAGI3	-0.29	-2.47
chr1:114227979:+	chr1	114227979	+	3'UTR	MAGI3	-1.65	2.66
chr1:114228497:+	chr1	114228497	+	3'UTR	MAGI3	-1.07	-0.66
chr1:114228543:+	chr1	114228543	+	3'UTR	MAGI3	-0.83	-0.89
chr1:114229966:-	chr1	114229966	-	3'UTR	PHTF1	0.93	-1.66
chr1:114230054:+	chr1	114230054	+	3'UTR	MAGI3	-0.07	-0.08
chr1:114235367:+	chr1	114235367	+	3'UTR	MAGI3	-1.98	0.34
chr1:114239831:-	chr1	114239831	-	3'UTR	PHTF1	-0.01	0.6
chr1:114242647:-	chr1	114242647	-	Intron	PHTF1	-0.39	0.53
chr1:114246445:-	chr1	114246445	-	Intron	PHTF1	0.93	-2.66
chr1:114248387:-	chr1	114248387	-	Intron	PHTF1	-0.6	-0.42
chr1:114267957:-	chr1	114267957	-	Intron	PHTF1	-0.94	-3.25
chr1:114287005:-	chr1	114287005	-	Intron	PHTF1	-1.24	-0.66
chr1:114289390:-	chr1	114289390	-	Intron	PHTF1	-0.73	-2.47
chr1:114304454:-	chr1	114304454	-	3'UTR	RSBN1	-3.06	-3.79
chr1:114305834:-	chr1	114305834	-	3'UTR	RSBN1	-2.24	0.34
chr1:114306850:-	chr1	114306850	-	3'UTR	RSBN1	-1.07	0.34
chr1:114307944:-	chr1	114307944	-	3'UTR	RSBN1	-2.01	-1.57
chr1:114339855:-	chr1	114339855	-	Intron	RSBN1	-2.39	-4.42
chr1:114437370:-	chr1	114437370	-	3'UTR	AP4B1	-1.35	-1.83
chr1:114437682:-	chr1	114437682	-	3'UTR	AP4B1	-1.53	-0.25
chr1:114455041:+	chr1	114455041	+	3'UTR	DCLRE1B	-1.61	-1.36
chr1:114455092:+	chr1	114455092	+	3'UTR	DCLRE1B	-1	-1.76
chr1:114455198:+	chr1	114455198	+	3'UTR	DCLRE1B	-3.24	-3.47
chr1:114456694:+	chr1	114456694	+	3'UTR	DCLRE1B	-2.06	-1.68
chr1:114520073:+	chr1	114520073	+	3'UTR	HIPK1	-0.79	-1.35
chr1:114520422:+	chr1	114520422	+	3'UTR	HIPK1	-1.14	-0.6
chr1:114520491:+	chr1	114520491	+	3'UTR	HIPK1	-0.81	-1.34
chr1:114631914:-	chr1	114631914	-	3'UTR	SYT6	-0.8	-0.51
chr1:114633130:-	chr1	114633130	-	3'UTR	SYT6	-1.24	-1.25
chr1:114935412:-	chr1	114935412	-	3'UTR	TRIM33	-1.13	0.34
chr1:114935453:-	chr1	114935453	-	3'UTR	TRIM33	0.71	-1.66
chr1:114935561:-	chr1	114935561	-	3'UTR	TRIM33	-2.24	-2.33
chr1:114938547:-	chr1	114938547	-	3'UTR	TRIM33	-1.12	-1.72
chr1:114938884:-	chr1	114938884	-	3'UTR	TRIM33	-1.29	-1.99
chr1:114939905:-	chr1	114939905	-	3'UTR	TRIM33	-3.1	0.71
chr1:115106044:-	chr1	115106044	-	3'UTR	BCAS2	-1.71	-0.63
chr1:115107637:-	chr1	115107637	-	3'UTR	BCAS2	-0.42	-0.05
chr1:115108400:-	chr1	115108400	-	3'UTR	BCAS2	-0.39	-1.83
chr1:115110178:-	chr1	115110178	-	3'UTR	BCAS2	-0.81	-0.59
chr1:115110361:-	chr1	115110361	-	3'UTR	BCAS2	-0.76	-0.87
chr1:115110411:-	chr1	115110411	-	3'UTR	BCAS2	-1.34	-1.15
chr1:115110557:-	chr1	115110557	-	3'UTR	BCAS2	-1.01	-0.75
chr1:115114616:-	chr1	115114616	-	Intron	BCAS2	-0.07	-0.08
chr1:115116303:-	chr1	115116303	-	Intron	BCAS2	-1.71	-0.73
chr1:115118204:-	chr1	115118204	-	Intron	BCAS2	0.93	2.07
chr1:115125833:-	chr1	115125833	-	3'UTR	DENND2C	-2.39	-0.66
chr1:1152311:-	chr1	1152311	-	3'UTR	SDF4	1.41	1.25
chr1:1152451:-	chr1	1152451	-	3'UTR	SDF4	2.52	2.92
chr1:115247097:-	chr1	115247097	-	3'UTR	NRAS	-1.02	-0.62
chr1:115248925:-	chr1	115248925	-	3'UTR	NRAS	-0.07	-0.25
chr1:115249584:-	chr1	115249584	-	3'UTR	NRAS	0.32	0.63
chr1:115250136:-	chr1	115250136	-	3'UTR	NRAS	-0.15	1.92
chr1:115250236:-	chr1	115250236	-	3'UTR	NRAS	-0.16	0
chr1:115259537:-	chr1	115259537	-	3'UTR	CSDE1	0.39	0.64
chr1:115259913:-	chr1	115259913	-	3'UTR	CSDE1	-0.62	0.2
chr1:115260159:-	chr1	115260159	-	3'UTR	CSDE1	-2.53	0.01
chr1:115260441:-	chr1	115260441	-	3'UTR	CSDE1	-1.94	0.06
chr1:115260608:-	chr1	115260608	-	3'UTR	CSDE1	1.57	1.92
chr1:115260650:-	chr1	115260650	-	3'UTR	CSDE1	0.25	1.34
chr1:115279359:-	chr1	115279359	-	Intron	CSDE1	-2.07	1.34
chr1:115282102:-	chr1	115282102	-	Intron	CSDE1	1.35	0.01
chr1:115312022:-	chr1	115312022	-	3'UTR	SIKE1	-1.2	-1.87
chr1:115312100:-	chr1	115312100	-	3'UTR	SIKE1	-1.73	-2.28
chr1:115313892:-	chr1	115313892	-	3'UTR	SIKE1	-0.65	-1.57
chr1:115315398:-	chr1	115315398	-	3'UTR	SIKE1	1.52	1.34
chr1:115316599:-	chr1	115316599	-	3'UTR	SIKE1	-0.81	-2.08
chr1:115316689:-	chr1	115316689	-	3'UTR	SIKE1	1.93	-0.25
chr1:115316763:-	chr1	115316763	-	3'UTR	SIKE1	1.01	0.81
chr1:115317135:-	chr1	115317135	-	Intron	SIKE1	-0.86	-1.72
chr1:115321728:-	chr1	115321728	-	Intron	SIKE1	0.77	-0.91
chr1:115589677:-	chr1	115589677	-	3'UTR	TSPAN2	0.93	0.34
chr1:115590632:-	chr1	115590632	-	3'UTR	TSPAN2	-0.39	0.66
chr1:115592435:-	chr1	115592435	-	3'UTR	TSPAN2	1.93	2.34
chr1:115592844:-	chr1	115592844	-	3'UTR	TSPAN2	0.93	0.47
chr1:115592988:-	chr1	115592988	-	3'UTR	TSPAN2	2.15	1.34
chr1:116207390:+	chr1	116207390	+	Intron	VANGL1	-0.42	-1.11
chr1:116207514:+	chr1	116207514	+	Intron	VANGL1	0.12	-0.66
chr1:116235810:+	chr1	116235810	+	3'UTR	VANGL1	0.47	0.23
chr1:116236315:+	chr1	116236315	+	3'UTR	VANGL1	-0.67	-1.33
chr1:116238094:+	chr1	116238094	+	3'UTR	VANGL1	-0.54	-0.43
chr1:116240842:+	chr1	116240842	+	3'UTR	VANGL1	-1.15	-1.3
chr1:116612037:+	chr1	116612037	+	3'UTR	SLC22A15	-3.01	-1.75
chr1:1169069:+	chr1	1169069	+	3'UTR	B3GALT6	0.35	-1.54
chr1:1169109:+	chr1	1169109	+	3'UTR	B3GALT6	0.32	-0.09
chr1:1169167:+	chr1	1169167	+	3'UTR	B3GALT6	-1.16	-1.25
chr1:1169255:+	chr1	1169255	+	3'UTR	B3GALT6	0.47	-0.12
chr1:116941621:-	chr1	116941621	-	Intron	ATP1A1-AS1	0.67	0.66
chr1:116947336:-	chr1	116947336	-	NA	ATP1A1-AS1	-0.39	-0.99
chr1:116947396:+	chr1	116947396	+	3'UTR	ATP1A1	0.75	0.69
chr1:116952883:+	chr1	116952883	+	3'UTR	ATP1A1	-1.46	-1.83
chr1:1169560:+	chr1	1169560	+	3'UTR	B3GALT6	0.1	0.02
chr1:116956352:-	chr1	116956352	-	Intron	ATP1A1-AS1	0.93	0.34
chr1:116960782:-	chr1	116960782	-	Intron	ATP1A1-AS1	-0.39	0.34
chr1:116995656:-	chr1	116995656	-	NA	LINC01762	0.08	0.66
chr1:1170384:+	chr1	1170384	+	3'UTR	B3GALT6	-0.28	-1.93
chr1:1170421:+	chr1	1170421	+	3'UTR	B3GALT6	-1.39	0.34
chr1:117057156:-	chr1	117057156	-	3'UTR	CD58	0.11	0.99
chr1:117074064:-	chr1	117074064	-	Intron	CD58	-0.65	-0.66
chr1:11708444:-	chr1	11708444	-	3'UTR	FBXO2	1.6	0.7
chr1:117110377:-	chr1	117110377	-	Intron	CD58	-1.65	-0.25
chr1:117117030:-	chr1	117117030	-	3'UTR	IGSF3	2.93	0.51
chr1:117117140:-	chr1	117117140	-	3'UTR	IGSF3	1.93	0.34
chr1:117119365:-	chr1	117119365	-	3'UTR	IGSF3	1.45	2.92
chr1:117119399:-	chr1	117119399	-	3'UTR	IGSF3	0.3	1.07
chr1:117121907:-	chr1	117121907	-	Intron	IGSF3	-2.07	-1.54
chr1:117127158:-	chr1	117127158	-	Intron	IGSF3	-2.98	-0.89
chr1:117208558:-	chr1	117208558	-	Intron	IGSF3	1.52	2.34
chr1:11722348:+	chr1	11722348	+	3'UTR	FBXO44	1.42	1.52
chr1:11723381:+	chr1	11723381	+	3'UTR	FBXO44	0.35	1.01
chr1:11734537:-	chr1	11734537	-	3'UTR	MAD2L2	1.76	1.82
chr1:11734586:-	chr1	11734586	-	3'UTR	MAD2L2	1.64	4.73
chr1:117510991:+	chr1	117510991	+	Intron	PTGFRN	-2.77	-0.66
chr1:117517119:+	chr1	117517119	+	Intron	PTGFRN	0.12	-0.47
chr1:117529893:+	chr1	117529893	+	3'UTR	PTGFRN	-0.65	-2.47
chr1:117531230:+	chr1	117531230	+	3'UTR	PTGFRN	1.07	0.39
chr1:117532975:+	chr1	117532975	+	3'UTR	PTGFRN	-0.21	0.47
chr1:117577357:+	chr1	117577357	+	Intron	CD101	-1.11	-0.72
chr1:117619007:+	chr1	117619007	+	Intron	TTF2	-0.37	0.13
chr1:117627724:+	chr1	117627724	+	Intron	TTF2	-0.65	2.34
chr1:117628666:+	chr1	117628666	+	Intron	TTF2	-2.39	-0.89
chr1:117644230:+	chr1	117644230	+	3'UTR	TTF2	0.83	0.14
chr1:117644421:+	chr1	117644421	+	3'UTR	TTF2	1.35	-0.99
chr1:117644483:+	chr1	117644483	+	3'UTR	TTF2	-1.39	0.66
chr1:117645163:+	chr1	117645163	+	3'UTR	TTF2	0.74	-0.08
chr1:117645224:+	chr1	117645224	+	3'UTR	TTF2	-0.47	0.39
chr1:117645275:+	chr1	117645275	+	3'UTR	TTF2	-0.98	-0.84
chr1:117645485:+	chr1	117645485	+	3'UTR	TTF2	-1.27	-0.87
chr1:117645903:+	chr1	117645903	+	3'UTR	TTF2	-0.45	-0.01
chr1:117645903:+	chr1	117645903	+	NA	MIR942	-0.45	-0.01
chr1:117650041:+	chr1	117650041	+	3'UTR	TTF2	-0.18	-1.25
chr1:117650041:+	chr1	117650041	+	NA	MIR942	-0.18	-1.25
chr1:117650075:+	chr1	117650075	+	3'UTR	TTF2	-1.92	-1.09
chr1:117650075:+	chr1	117650075	+	NA	MIR942	-1.92	-1.09
chr1:117653682:-	chr1	117653682	-	3'UTR	TRIM45	-0.07	-0.13
chr1:117654809:-	chr1	117654809	-	3'UTR	TRIM45	-0.85	-0.25
chr1:117663975:+	chr1	117663975	+	3'UTR	TTF2	-1.71	0.18
chr1:117663975:+	chr1	117663975	+	NA	MIR942	-1.71	0.18
chr1:11785914:+	chr1	11785914	+	3'UTR	DRAXIN	-0.07	-0.25
chr1:117913171:+	chr1	117913171	+	Intron	MAN1A2	-2.49	-3.19
chr1:117966318:+	chr1	117966318	+	Intron	MAN1A2	-2.9	-2.76
chr1:118067974:+	chr1	118067974	+	3'UTR	MAN1A2	-1.93	-0.3
chr1:118068572:+	chr1	118068572	+	3'UTR	MAN1A2	-0.29	0.97
chr1:118068770:+	chr1	118068770	+	3'UTR	MAN1A2	-4.02	-1.25
chr1:118069188:+	chr1	118069188	+	3'UTR	MAN1A2	-0.57	-2.47
chr1:118071212:+	chr1	118071212	+	3'UTR	MAN1A2	-0.11	-2.25
chr1:118071494:+	chr1	118071494	+	3'UTR	MAN1A2	-0.58	-0.79
chr1:11810826:+	chr1	11810826	+	3'UTR	AGTRAP	1.89	1.75
chr1:11814850:+	chr1	11814850	+	3'UTR	AGTRAP	-0.49	-0.74
chr1:118167277:+	chr1	118167277	+	3'UTR	FAM46C	-2.98	-1.04
chr1:118167507:+	chr1	118167507	+	3'UTR	FAM46C	-1.65	-2.12
chr1:118167535:+	chr1	118167535	+	3'UTR	FAM46C	-1	-1.01
chr1:118170994:+	chr1	118170994	+	3'UTR	FAM46C	-1.24	-0.8
chr1:118380703:-	chr1	118380703	-	3'UTR	GDAP2	-0.07	0.82
chr1:118381802:-	chr1	118381802	-	3'UTR	GDAP2	0.64	0.22
chr1:118383065:-	chr1	118383065	-	3'UTR	GDAP2	-2.88	-1.25
chr1:118402849:-	chr1	118402849	-	3'UTR	GDAP2	-1.77	-1.83
chr1:118406107:-	chr1	118406107	-	3'UTR	GDAP2	-1.09	-1.34
chr1:118412036:-	chr1	118412036	-	3'UTR	GDAP2	0.93	0.01
chr1:118412064:-	chr1	118412064	-	3'UTR	GDAP2	0.02	0
chr1:118412697:-	chr1	118412697	-	3'UTR	GDAP2	-0.88	0.56
chr1:118412779:-	chr1	118412779	-	3'UTR	GDAP2	0.25	-0.19
chr1:118412924:-	chr1	118412924	-	3'UTR	GDAP2	-0.17	-1.25
chr1:118419735:-	chr1	118419735	-	Intron	GDAP2	1.93	-0.66
chr1:118432338:-	chr1	118432338	-	Intron	GDAP2	-4.35	-1.08
chr1:11850079:-	chr1	11850079	-	3'UTR	MTHFR	2.35	0.85
chr1:118502381:+	chr1	118502381	+	3'UTR	WDR3	-0.15	-0.45
chr1:118502696:+	chr1	118502696	+	3'UTR	WDR3	-0.33	-0.37
chr1:118502721:+	chr1	118502721	+	3'UTR	WDR3	0.63	0.05
chr1:118503509:+	chr1	118503509	+	3'UTR	WDR3	-0.01	0.34
chr1:118506492:+	chr1	118506492	+	3'UTR	WDR3	-2.22	-1.68
chr1:118509160:+	chr1	118509160	+	3'UTR	WDR3	0.23	-1.47
chr1:1185157:-	chr1	1185157	-	3'UTR	UBE2J2	1.93	-1.25
chr1:1189292:-	chr1	1189292	-	3'UTR	UBE2J2	0.28	0.02
chr1:1190281:-	chr1	1190281	-	3'UTR	UBE2J2	1.02	0.44
chr1:11903185:+	chr1	11903185	+	3'UTR	CLCN6	-1.67	-1.5
chr1:11903185:+	chr1	11903185	+	Intron	NPPA-AS1	-1.67	-1.5
chr1:11908136:+	chr1	11908136	+	3'UTR	CLCN6	-1.43	-0.83
chr1:11908136:+	chr1	11908136	+	NA	NPPA-AS1	-1.43	-0.83
chr1:119425670:-	chr1	119425670	-	3'UTR	TBX15	-0.65	-1.99
chr1:119572356:-	chr1	119572356	-	3'UTR	WARS2	-0.21	-0.76
chr1:119573839:-	chr1	119573839	-	3'UTR	WARS2	0.32	0.27
chr1:119574841:-	chr1	119574841	-	3'UTR	WARS2	1.93	0.92
chr1:119575303:-	chr1	119575303	-	3'UTR	WARS2	0.93	0.34
chr1:119684326:+	chr1	119684326	+	Intron	LOC101929147	-1.53	-1.25
chr1:119694031:+	chr1	119694031	+	NA	LOC101929147	-0.21	0.11
chr1:119726269:+	chr1	119726269	+	NA	LOC101929147	0.35	-0.3
chr1:119726448:+	chr1	119726448	+	Intron	LOC101929147	0.84	3.14
chr1:119726714:+	chr1	119726714	+	Intron	LOC101929147	0.65	0.61
chr1:11979648:-	chr1	11979648	-	3'UTR	KIAA2013	0.55	-0.17
chr1:11980031:-	chr1	11980031	-	3'UTR	KIAA2013	0.93	0.34
chr1:11980122:-	chr1	11980122	-	3'UTR	KIAA2013	1.36	1.41
chr1:119818594:+	chr1	119818594	+	NA	LOC101929147	-0.77	-0.08
chr1:120162000:-	chr1	120162000	-	3'UTR	ZNF697	-2.33	-2.96
chr1:120162045:-	chr1	120162045	-	3'UTR	ZNF697	-1.17	-1.48
chr1:120273016:+	chr1	120273016	+	Intron	PHGDH	-3.07	-1.25
chr1:120286838:+	chr1	120286838	+	3'UTR	PHGDH	1.54	1.32
chr1:12035594:+	chr1	12035594	+	3'UTR	PLOD1	0.96	0.4
chr1:12036695:+	chr1	12036695	+	3'UTR	PLOD1	0.25	-0.08
chr1:120454237:-	chr1	120454237	-	3'UTR	NOTCH2	-1.29	0.34
chr1:120454678:-	chr1	120454678	-	3'UTR	NOTCH2	-0.28	0.08
chr1:120454800:-	chr1	120454800	-	3'UTR	NOTCH2	-0.53	0.57
chr1:120455010:-	chr1	120455010	-	3'UTR	NOTCH2	-1.1	-0.3
chr1:120457092:-	chr1	120457092	-	3'UTR	NOTCH2	-0.46	-1.36
chr1:12073562:+	chr1	12073562	+	3'UTR	MFN2	0.37	0.53
chr1:12092096:+	chr1	12092096	+	3'UTR	MIIP	1.6	0.74
chr1:12092686:+	chr1	12092686	+	3'UTR	MIIP	0.11	0.62
chr1:12092686:+	chr1	12092686	+	NA	MIR6729	0.11	0.62
chr1:12092803:+	chr1	12092803	+	3'UTR	MIIP	1.52	-1.25
chr1:12092803:+	chr1	12092803	+	NA	MIR6729	1.52	-1.25
chr1:121131894:+	chr1	121131894	+	3'UTR	SRGAP2B	-1.39	-1.54
chr1:121131894:+	chr1	121131894	+	3'UTR	SRGAP2C	-1.39	-1.54
chr1:1227405:+	chr1	1227405	+	3'UTR	SCNN1D	0.76	0.66
chr1:1227738:-	chr1	1227738	-	3'UTR	ACAP3	0.93	0.34
chr1:1227738:-	chr1	1227738	-	NA	MIR6726	0.93	0.34
chr1:1227771:-	chr1	1227771	-	3'UTR	ACAP3	1.29	1.44
chr1:1228250:-	chr1	1228250	-	3'UTR	ACAP3	1.4	0.58
chr1:12309590:+	chr1	12309590	+	Intron	VPS13D	-1.24	1.34
chr1:1246977:-	chr1	1246977	-	3'UTR	INTS11	2.63	2.6
chr1:1246978:+	chr1	1246978	+	3'UTR	PUSL1	-0.24	1.92
chr1:1247057:+	chr1	1247057	+	3'UTR	PUSL1	1.91	1.33
chr1:1249190:+	chr1	1249190	+	3'UTR	PUSL1	-0.33	-0.25
chr1:1251521:+	chr1	1251521	+	3'UTR	PUSL1	-1.07	-0.63
chr1:1251984:+	chr1	1251984	+	3'UTR	PUSL1	-2.82	0.34
chr1:1253245:-	chr1	1253245	-	Intron	INTS11	0.93	-1.25
chr1:1253258:+	chr1	1253258	+	3'UTR	PUSL1	-0.58	-1.66
chr1:1253576:+	chr1	1253576	+	3'UTR	PUSL1	-0.39	-0.66
chr1:1253705:+	chr1	1253705	+	3'UTR	PUSL1	-0.62	-0.49
chr1:1254061:-	chr1	1254061	-	Intron	INTS11	1.04	1.14
chr1:1254117:-	chr1	1254117	-	Intron	INTS11	1.35	1.75
chr1:12569428:+	chr1	12569428	+	3'UTR	VPS13D	-1.31	-0.53
chr1:12569488:+	chr1	12569488	+	3'UTR	VPS13D	-0.36	-0.43
chr1:12570416:+	chr1	12570416	+	3'UTR	VPS13D	0.43	-0.08
chr1:12572099:+	chr1	12572099	+	3'UTR	VPS13D	-0.32	-0.18
chr1:12627939:-	chr1	12627939	-	3'UTR	DHRS3	0.02	0.64
chr1:1264276:+	chr1	1264276	+	3'UTR	CPTP	1.15	0.34
chr1:1270658:-	chr1	1270658	-	3'UTR	DVL1	0.76	1.06
chr1:1270701:-	chr1	1270701	-	3'UTR	DVL1	1.73	1.39
chr1:1288071:-	chr1	1288071	-	3'UTR	MXRA8	1.24	1.44
chr1:1309090:-	chr1	1309090	-	3'UTR	AURKAIP1	2.63	3.41
chr1:1309116:-	chr1	1309116	-	3'UTR	AURKAIP1	2.3	1.81
chr1:1321091:-	chr1	1321091	-	3'UTR	CCNL2	-1.52	-1.29
chr1:1321875:-	chr1	1321875	-	3'UTR	CCNL2	-0.69	-0.89
chr1:1321912:-	chr1	1321912	-	3'UTR	CCNL2	0.19	-0.25
chr1:1321998:-	chr1	1321998	-	3'UTR	CCNL2	-1.68	-1.46
chr1:1322064:-	chr1	1322064	-	3'UTR	CCNL2	-1.39	0.75
chr1:1322091:-	chr1	1322091	-	3'UTR	CCNL2	0.15	0.04
chr1:1327660:-	chr1	1327660	-	Intron	CCNL2	1.67	1.45
chr1:1327824:-	chr1	1327824	-	Intron	CCNL2	-1.07	1.34
chr1:1337292:+	chr1	1337292	+	NA	LOC148413	1.25	0.66
chr1:1337293:-	chr1	1337293	-	3'UTR	MRPL20	2.17	1.53
chr1:1337328:-	chr1	1337328	-	3'UTR	MRPL20	1.71	1.24
chr1:1337416:+	chr1	1337416	+	NA	LOC148413	0.19	-0.93
chr1:1337418:-	chr1	1337418	-	3'UTR	MRPL20	1.38	0.81
chr1:1343820:+	chr1	1343820	+	NA	LOC148413	-0.58	-3.25
chr1:1345998:+	chr1	1345998	+	NA	LOC148413	-2.75	-2.12
chr1:1346027:+	chr1	1346027	+	NA	LOC148413	-3.18	-3.36
chr1:1346064:+	chr1	1346064	+	NA	LOC148413	-2.66	-2.77
chr1:1365648:-	chr1	1365648	-	NA	LINC01770	0.93	1.34
chr1:1376146:+	chr1	1376146	+	3'UTR	VWA1	1.36	1.57
chr1:1378258:+	chr1	1378258	+	3'UTR	VWA1	0.67	0.18
chr1:13917772:+	chr1	13917772	+	Intron	PDPN	0.16	-0.06
chr1:13942745:+	chr1	13942745	+	3'UTR	PDPN	0.85	1.42
chr1:13942797:+	chr1	13942797	+	3'UTR	PDPN	-0.65	0.34
chr1:13942882:+	chr1	13942882	+	3'UTR	PDPN	2.21	2.26
chr1:13942981:+	chr1	13942981	+	3'UTR	PDPN	1.82	0.96
chr1:13943415:+	chr1	13943415	+	3'UTR	PDPN	2.15	2.66
chr1:13943791:+	chr1	13943791	+	3'UTR	PDPN	1.42	2.34
chr1:13944452:+	chr1	13944452	+	3'UTR	PDPN	0.32	-0.22
chr1:14114572:+	chr1	14114572	+	Intron	PRDM2	-2.27	-1.44
chr1:14149993:+	chr1	14149993	+	3'UTR	PRDM2	0.93	0.18
chr1:14151571:+	chr1	14151571	+	3'UTR	PRDM2	-1.56	-0.86
chr1:1431582:+	chr1	1431582	+	3'UTR	ATAD3B	0.99	0.37
chr1:143896602:-	chr1	143896602	-	3'UTR	FAM72C	-2.77	0.34
chr1:143896602:-	chr1	143896602	-	3'UTR	FAM72D	-2.77	0.34
chr1:143913447:-	chr1	143913447	-	Intron	FAM72C	-0.07	-0.66
chr1:143913447:-	chr1	143913447	-	Intron	FAM72D	-0.07	-0.66
chr1:144520880:+	chr1	144520880	+	Intron	NBPF20	1.25	-0.99
chr1:144520880:+	chr1	144520880	+	Intron	NBPF19	1.25	-0.99
chr1:144533156:+	chr1	144533156	+	Intron	NBPF20	-1.65	-4.19
chr1:144533156:+	chr1	144533156	+	Intron	NBPF19	-1.65	-4.19
chr1:144597750:+	chr1	144597750	+	Intron	NBPF20	-2.65	-1.56
chr1:144597750:+	chr1	144597750	+	Intron	NBPF19	-2.65	-1.56
chr1:144597750:+	chr1	144597750	+	Intron	NBPF8	-2.65	-1.56
chr1:144604297:+	chr1	144604297	+	Intron	NBPF20	-2.07	0.92
chr1:144604297:+	chr1	144604297	+	Intron	NBPF19	-2.07	0.92
chr1:144604297:+	chr1	144604297	+	Intron	NBPF8	-2.07	0.92
chr1:144830243:+	chr1	144830243	+	3'UTR	NBPF8	1.35	1.66
chr1:144830243:+	chr1	144830243	+	Intron	NBPF20	1.35	1.66
chr1:144830243:+	chr1	144830243	+	Intron	NBPF19	1.35	1.66
chr1:144830243:+	chr1	144830243	+	Intron	NBPF9	1.35	1.66
chr1:144851427:-	chr1	144851427	-	3'UTR	PDE4DIP	-0.53	-0.83
chr1:144851427:-	chr1	144851427	-	Intron	LOC100996724	-0.53	-0.83
chr1:144890592:-	chr1	144890592	-	Intron	PDE4DIP	-1.02	-1.25
chr1:144890592:-	chr1	144890592	-	Intron	LOC100996724	-1.02	-1.25
chr1:144898003:-	chr1	144898003	-	Intron	PDE4DIP	-0.72	-0.27
chr1:144898003:-	chr1	144898003	-	Intron	LOC100996724	-0.72	-0.27
chr1:144898781:-	chr1	144898781	-	Intron	PDE4DIP	-0.07	-1.25
chr1:144898781:-	chr1	144898781	-	Intron	LOC100996724	-0.07	-1.25
chr1:144902657:-	chr1	144902657	-	Intron	PDE4DIP	0.52	-1.66
chr1:144902657:-	chr1	144902657	-	Intron	LOC100996724	0.52	-1.66
chr1:144902698:-	chr1	144902698	-	Intron	PDE4DIP	-0.2	0.23
chr1:144902698:-	chr1	144902698	-	Intron	LOC100996724	-0.2	0.23
chr1:144902815:-	chr1	144902815	-	Intron	PDE4DIP	-0.07	-2.47
chr1:144902815:-	chr1	144902815	-	Intron	LOC100996724	-0.07	-2.47
chr1:144902926:-	chr1	144902926	-	Intron	PDE4DIP	0.93	-0.25
chr1:144902926:-	chr1	144902926	-	Intron	LOC100996724	0.93	-0.25
chr1:144925699:-	chr1	144925699	-	Intron	PDE4DIP	-2.5	-5.09
chr1:144925699:-	chr1	144925699	-	Intron	LOC100996724	-2.5	-5.09
chr1:144926617:-	chr1	144926617	-	Intron	PDE4DIP	-2.24	-1.94
chr1:144926617:-	chr1	144926617	-	Intron	LOC100996724	-2.24	-1.94
chr1:144929677:-	chr1	144929677	-	Intron	PDE4DIP	-1.07	-0.66
chr1:144929677:-	chr1	144929677	-	Intron	LOC100996724	-1.07	-0.66
chr1:145114892:+	chr1	145114892	+	Intron	NBPF20	-3.88	-2.47
chr1:145114892:+	chr1	145114892	+	Intron	NBPF19	-3.88	-2.47
chr1:145114892:+	chr1	145114892	+	Intron	NBPF9	-3.88	-2.47
chr1:145114892:+	chr1	145114892	+	Intron	SEC22B	-3.88	-2.47
chr1:145115917:+	chr1	145115917	+	3'UTR	SEC22B	1.52	1.51
chr1:145115917:+	chr1	145115917	+	Intron	NBPF20	1.52	1.51
chr1:145115917:+	chr1	145115917	+	Intron	NBPF19	1.52	1.51
chr1:145115917:+	chr1	145115917	+	Intron	NBPF9	1.52	1.51
chr1:145116560:+	chr1	145116560	+	3'UTR	SEC22B	-0.28	-0.66
chr1:145116560:+	chr1	145116560	+	Intron	NBPF20	-0.28	-0.66
chr1:145116560:+	chr1	145116560	+	Intron	NBPF19	-0.28	-0.66
chr1:145116560:+	chr1	145116560	+	Intron	NBPF9	-0.28	-0.66
chr1:145116590:+	chr1	145116590	+	3'UTR	SEC22B	0.08	0.29
chr1:145116590:+	chr1	145116590	+	Intron	NBPF20	0.08	0.29
chr1:145116590:+	chr1	145116590	+	Intron	NBPF19	0.08	0.29
chr1:145116590:+	chr1	145116590	+	Intron	NBPF9	0.08	0.29
chr1:145116923:+	chr1	145116923	+	3'UTR	SEC22B	0.49	0.66
chr1:145116923:+	chr1	145116923	+	Intron	NBPF20	0.49	0.66
chr1:145116923:+	chr1	145116923	+	Intron	NBPF19	0.49	0.66
chr1:145116923:+	chr1	145116923	+	Intron	NBPF9	0.49	0.66
chr1:145116994:+	chr1	145116994	+	3'UTR	SEC22B	-0.34	-0.05
chr1:145116994:+	chr1	145116994	+	Intron	NBPF20	-0.34	-0.05
chr1:145116994:+	chr1	145116994	+	Intron	NBPF19	-0.34	-0.05
chr1:145116994:+	chr1	145116994	+	Intron	NBPF9	-0.34	-0.05
chr1:145117127:+	chr1	145117127	+	Intron	NBPF20	-0.26	-0.32
chr1:145117127:+	chr1	145117127	+	Intron	NBPF19	-0.26	-0.32
chr1:145117127:+	chr1	145117127	+	Intron	NBPF9	-0.26	-0.32
chr1:145117739:+	chr1	145117739	+	Intron	NBPF20	0.37	0.49
chr1:145117739:+	chr1	145117739	+	Intron	NBPF19	0.37	0.49
chr1:145117739:+	chr1	145117739	+	Intron	NBPF9	0.37	0.49
chr1:145282078:+	chr1	145282078	+	3'UTR	NOTCH2NL	1.99	1.3
chr1:145282078:+	chr1	145282078	+	Intron	NBPF20	1.99	1.3
chr1:145282078:+	chr1	145282078	+	Intron	NBPF19	1.99	1.3
chr1:145282078:+	chr1	145282078	+	Intron	NBPF9	1.99	1.3
chr1:145283038:+	chr1	145283038	+	3'UTR	NOTCH2NL	-0.07	-0.08
chr1:145283038:+	chr1	145283038	+	Intron	NBPF20	-0.07	-0.08
chr1:145283038:+	chr1	145283038	+	Intron	NBPF19	-0.07	-0.08
chr1:145283038:+	chr1	145283038	+	Intron	NBPF9	-0.07	-0.08
chr1:145289312:+	chr1	145289312	+	Intron	NBPF20	-1.53	-1.59
chr1:145289312:+	chr1	145289312	+	Intron	NBPF19	-1.53	-1.59
chr1:145289312:+	chr1	145289312	+	Intron	NBPF9	-1.53	-1.59
chr1:145370199:+	chr1	145370199	+	3'UTR	NBPF9	-1.35	-0.98
chr1:145370199:+	chr1	145370199	+	Intron	NBPF10	-1.35	-0.98
chr1:145370199:+	chr1	145370199	+	Intron	NBPF20	-1.35	-0.98
chr1:145370199:+	chr1	145370199	+	Intron	NBPF19	-1.35	-0.98
chr1:145370199:+	chr1	145370199	+	NA	NBPF25P	-1.35	-0.98
chr1:145370304:+	chr1	145370304	+	3'UTR	NBPF9	-3.88	-2.99
chr1:145370304:+	chr1	145370304	+	Intron	NBPF10	-3.88	-2.99
chr1:145370304:+	chr1	145370304	+	Intron	NBPF20	-3.88	-2.99
chr1:145370304:+	chr1	145370304	+	Intron	NBPF19	-3.88	-2.99
chr1:145373918:-	chr1	145373918	-	NA	LINC01719	0.18	-0.35
chr1:145442635:+	chr1	145442635	+	3'UTR	TXNIP	-3.48	-4.96
chr1:145442635:+	chr1	145442635	+	Intron	NBPF10	-3.48	-4.96
chr1:145442635:+	chr1	145442635	+	Intron	NBPF20	-3.48	-4.96
chr1:145442635:+	chr1	145442635	+	Intron	NBPF19	-3.48	-4.96
chr1:145456236:-	chr1	145456236	-	3'UTR	POLR3GL	1.34	0.61
chr1:145475126:+	chr1	145475126	+	3'UTR	ANKRD34A	0.1	-0.89
chr1:145475126:+	chr1	145475126	+	Intron	NBPF10	0.1	-0.89
chr1:145475126:+	chr1	145475126	+	Intron	NBPF20	0.1	-0.89
chr1:145475126:+	chr1	145475126	+	Intron	NBPF19	0.1	-0.89
chr1:145475647:+	chr1	145475647	+	3'UTR	ANKRD34A	-1.65	-1.08
chr1:145475647:+	chr1	145475647	+	Intron	NBPF10	-1.65	-1.08
chr1:145475647:+	chr1	145475647	+	Intron	NBPF20	-1.65	-1.08
chr1:145475647:+	chr1	145475647	+	Intron	NBPF19	-1.65	-1.08
chr1:145498950:+	chr1	145498950	+	3'UTR	LIX1L	-2.07	0.34
chr1:145498950:+	chr1	145498950	+	Intron	NBPF10	-2.07	0.34
chr1:145498950:+	chr1	145498950	+	Intron	NBPF20	-2.07	0.34
chr1:145498950:+	chr1	145498950	+	Intron	NBPF19	-2.07	0.34
chr1:145501125:+	chr1	145501125	+	3'UTR	LIX1L	-0.83	-0.18
chr1:145501125:+	chr1	145501125	+	Intron	NBPF10	-0.83	-0.18
chr1:145501125:+	chr1	145501125	+	Intron	NBPF20	-0.83	-0.18
chr1:145501125:+	chr1	145501125	+	Intron	NBPF19	-0.83	-0.18
chr1:145501670:+	chr1	145501670	+	Intron	NBPF10	-0.25	-0.21
chr1:145501670:+	chr1	145501670	+	Intron	NBPF20	-0.25	-0.21
chr1:145501670:+	chr1	145501670	+	Intron	NBPF19	-0.25	-0.21
chr1:145509370:+	chr1	145509370	+	3'UTR	RBM8A	0.34	-0.18
chr1:145509370:+	chr1	145509370	+	Intron	NBPF10	0.34	-0.18
chr1:145509370:+	chr1	145509370	+	Intron	NBPF20	0.34	-0.18
chr1:145509370:+	chr1	145509370	+	Intron	NBPF19	0.34	-0.18
chr1:145509417:+	chr1	145509417	+	3'UTR	RBM8A	0.52	-0.99
chr1:145509417:+	chr1	145509417	+	Intron	NBPF10	0.52	-0.99
chr1:145509417:+	chr1	145509417	+	Intron	NBPF20	0.52	-0.99
chr1:145509417:+	chr1	145509417	+	Intron	NBPF19	0.52	-0.99
chr1:145511445:+	chr1	145511445	+	3'UTR	RBM8A	-1.65	-1.99
chr1:145511445:+	chr1	145511445	+	Intron	NBPF10	-1.65	-1.99
chr1:145511445:+	chr1	145511445	+	Intron	NBPF20	-1.65	-1.99
chr1:145511445:+	chr1	145511445	+	Intron	NBPF19	-1.65	-1.99
chr1:145511524:+	chr1	145511524	+	3'UTR	RBM8A	-0.08	-0.09
chr1:145511524:+	chr1	145511524	+	Intron	NBPF10	-0.08	-0.09
chr1:145511524:+	chr1	145511524	+	Intron	NBPF20	-0.08	-0.09
chr1:145511524:+	chr1	145511524	+	Intron	NBPF19	-0.08	-0.09
chr1:145513536:+	chr1	145513536	+	Intron	NBPF10	-0.73	0.43
chr1:145513536:+	chr1	145513536	+	Intron	NBPF20	-0.73	0.43
chr1:145513536:+	chr1	145513536	+	Intron	NBPF19	-0.73	0.43
chr1:145514679:+	chr1	145514679	+	Intron	NBPF10	-0.88	-1.07
chr1:145514679:+	chr1	145514679	+	Intron	NBPF20	-0.88	-1.07
chr1:145514679:+	chr1	145514679	+	Intron	NBPF19	-0.88	-1.07
chr1:145523730:+	chr1	145523730	+	3'UTR	PEX11B	-1.1	-1.26
chr1:145523730:+	chr1	145523730	+	Intron	NBPF10	-1.1	-1.26
chr1:145523730:+	chr1	145523730	+	Intron	NBPF20	-1.1	-1.26
chr1:145523730:+	chr1	145523730	+	Intron	NBPF19	-1.1	-1.26
chr1:145543868:+	chr1	145543868	+	3'UTR	ITGA10	-2.65	-0.99
chr1:145543868:+	chr1	145543868	+	Intron	NBPF10	-2.65	-0.99
chr1:145543868:+	chr1	145543868	+	Intron	NBPF20	-2.65	-0.99
chr1:145543868:+	chr1	145543868	+	Intron	NBPF19	-2.65	-0.99
chr1:145586114:-	chr1	145586114	-	3'UTR	NUDT17	-0.57	-0.22
chr1:145586546:+	chr1	145586546	+	3'UTR	PIAS3	0.62	0.83
chr1:145586546:+	chr1	145586546	+	Intron	NBPF10	0.62	0.83
chr1:145586546:+	chr1	145586546	+	Intron	NBPF20	0.62	0.83
chr1:145586546:+	chr1	145586546	+	Intron	NBPF19	0.62	0.83
chr1:145590666:-	chr1	145590666	-	3'UTR	POLR3C	-0.1	-0.51
chr1:145592354:-	chr1	145592354	-	3'UTR	POLR3C	-0.48	-0.11
chr1:145592624:-	chr1	145592624	-	3'UTR	POLR3C	0.25	-0.06
chr1:145592915:-	chr1	145592915	-	Intron	POLR3C	-1.13	-0.87
chr1:145592990:-	chr1	145592990	-	Intron	POLR3C	-0.92	0.34
chr1:145688356:+	chr1	145688356	+	3'UTR	RNF115	0.18	1.47
chr1:145688356:+	chr1	145688356	+	Intron	NBPF10	0.18	1.47
chr1:145688356:+	chr1	145688356	+	Intron	NBPF20	0.18	1.47
chr1:145688356:+	chr1	145688356	+	Intron	NBPF19	0.18	1.47
chr1:145688620:+	chr1	145688620	+	3'UTR	RNF115	0.98	1.79
chr1:145688620:+	chr1	145688620	+	Intron	NBPF10	0.98	1.79
chr1:145688620:+	chr1	145688620	+	Intron	NBPF20	0.98	1.79
chr1:145688620:+	chr1	145688620	+	Intron	NBPF19	0.98	1.79
chr1:145688802:+	chr1	145688802	+	3'UTR	RNF115	1.52	1.34
chr1:145688802:+	chr1	145688802	+	Intron	NBPF10	1.52	1.34
chr1:145688802:+	chr1	145688802	+	Intron	NBPF20	1.52	1.34
chr1:145688802:+	chr1	145688802	+	Intron	NBPF19	1.52	1.34
chr1:145690654:+	chr1	145690654	+	Intron	NBPF10	-0.09	-0.17
chr1:145690654:+	chr1	145690654	+	Intron	NBPF20	-0.09	-0.17
chr1:145690654:+	chr1	145690654	+	Intron	NBPF19	-0.09	-0.17
chr1:145692683:+	chr1	145692683	+	Intron	NBPF10	-0.62	-1.09
chr1:145692683:+	chr1	145692683	+	Intron	NBPF20	-0.62	-1.09
chr1:145692683:+	chr1	145692683	+	Intron	NBPF19	-0.62	-1.09
chr1:145692899:+	chr1	145692899	+	Intron	NBPF10	-0.78	-1.77
chr1:145692899:+	chr1	145692899	+	Intron	NBPF20	-0.78	-1.77
chr1:145692899:+	chr1	145692899	+	Intron	NBPF19	-0.78	-1.77
chr1:145696218:+	chr1	145696218	+	Intron	NBPF10	-2.07	-2.66
chr1:145696218:+	chr1	145696218	+	Intron	NBPF20	-2.07	-2.66
chr1:145696218:+	chr1	145696218	+	Intron	NBPF19	-2.07	-2.66
chr1:145707907:+	chr1	145707907	+	Intron	NBPF10	-2.39	-1.66
chr1:145707907:+	chr1	145707907	+	Intron	NBPF20	-2.39	-1.66
chr1:145707907:+	chr1	145707907	+	Intron	NBPF19	-2.39	-1.66
chr1:145762843:-	chr1	145762843	-	3'UTR	GPR89A	1.93	-2.47
chr1:145764474:-	chr1	145764474	-	3'UTR	GPR89A	-1.07	1.34
chr1:145764597:-	chr1	145764597	-	3'UTR	GPR89A	0.41	1.19
chr1:146467744:+	chr1	146467744	+	3'UTR	NBPF20	-3.18	-1.99
chr1:146467744:+	chr1	146467744	+	3'UTR	NBPF19	-3.18	-1.99
chr1:146623777:-	chr1	146623777	-	Intron	NBPF19	-4.85	-3.33
chr1:146626688:-	chr1	146626688	-	3'UTR	PRKAB2	-1.39	-0.61
chr1:146626688:-	chr1	146626688	-	Intron	NBPF19	-1.39	-0.61
chr1:146629220:-	chr1	146629220	-	3'UTR	PRKAB2	-2.53	-0.36
chr1:146629220:-	chr1	146629220	-	Intron	NBPF19	-2.53	-0.36
chr1:146646086:+	chr1	146646086	+	NA	CHD1L	-1.94	-1.66
chr1:146655884:-	chr1	146655884	-	3'UTR	FMO5	-0.19	1.44
chr1:146655884:-	chr1	146655884	-	Intron	NBPF19	-0.19	1.44
chr1:146674695:-	chr1	146674695	-	Intron	NBPF19	-0.43	-0.03
chr1:146674695:-	chr1	146674695	-	Intron	FMO5	-0.43	-0.03
chr1:146713282:-	chr1	146713282	-	Intron	NBPF19	-2.98	-2.66
chr1:146713343:-	chr1	146713343	-	Intron	NBPF19	-2.98	-2.57
chr1:146732384:+	chr1	146732384	+	Intron	CHD1L	1.93	-0.66
chr1:1467555:+	chr1	1467555	+	Intron	ATAD3A	-1.62	-1.25
chr1:146767443:+	chr1	146767443	+	3'UTR	CHD1L	-0.31	-0.31
chr1:1470065:+	chr1	1470065	+	3'UTR	ATAD3A	1.7	0.69
chr1:1470158:-	chr1	1470158	-	3'UTR	TMEM240	0.08	-2.99
chr1:147093167:+	chr1	147093167	+	Intron	BCL9	-0.98	-0.47
chr1:147095147:+	chr1	147095147	+	Intron	BCL9	1.93	-0.25
chr1:147096947:+	chr1	147096947	+	3'UTR	BCL9	-0.88	-0.93
chr1:147097975:+	chr1	147097975	+	3'UTR	BCL9	0.93	0.34
chr1:147098017:+	chr1	147098017	+	3'UTR	BCL9	-0.25	-0.84
chr1:147101459:-	chr1	147101459	-	Intron	NBPF19	-0.58	1.92
chr1:147114704:-	chr1	147114704	-	Intron	NBPF19	-0.83	1.92
chr1:147119170:-	chr1	147119170	-	3'UTR	ACP6	0.49	0.78
chr1:147119170:-	chr1	147119170	-	Intron	NBPF19	0.49	0.78
chr1:147131176:-	chr1	147131176	-	Intron	NBPF19	-0.39	0.92
chr1:147131176:-	chr1	147131176	-	Intron	ACP6	-0.39	0.92
chr1:147401599:+	chr1	147401599	+	Intron	GPR89B	-2.07	-0.66
chr1:1474436:-	chr1	1474436	-	Intron	TMEM240	-0.39	2.8
chr1:1477053:-	chr1	1477053	-	3'UTR	SSU72	1.96	1.99
chr1:1477290:-	chr1	1477290	-	3'UTR	SSU72	2.71	1.01
chr1:148250354:-	chr1	148250354	-	3'UTR	NBPF14	-0.6	-0.17
chr1:148250354:-	chr1	148250354	-	3'UTR	NBPF9	-0.6	-0.17
chr1:148250354:-	chr1	148250354	-	Intron	NBPF19	-0.6	-0.17
chr1:148250354:-	chr1	148250354	-	Intron	NBPF26	-0.6	-0.17
chr1:148250354:-	chr1	148250354	-	NA	NBPF25P	-0.6	-0.17
chr1:148356439:-	chr1	148356439	-	Intron	NBPF25P	-0.18	0.07
chr1:148560244:+	chr1	148560244	+	Intron	NBPF15	-1.43	0.17
chr1:148566669:+	chr1	148566669	+	Intron	NBPF15	2.52	0.34
chr1:148569911:+	chr1	148569911	+	Intron	NBPF15	1.93	2.34
chr1:1493933:-	chr1	1493933	-	Intron	SSU72	-1.07	-0.66
chr1:149606164:+	chr1	149606164	+	Intron	LOC103091866	-0.62	-0.53
chr1:149606164:+	chr1	149606164	+	Intron	LINC00869	-0.62	-0.53
chr1:149606164:+	chr1	149606164	+	Intron	LINC00623	-0.62	-0.53
chr1:1496237:-	chr1	1496237	-	Intron	SSU72	-1.81	-1.39
chr1:1496298:-	chr1	1496298	-	Intron	SSU72	-1.18	-1.04
chr1:149680073:-	chr1	149680073	-	Intron	LOC101929798	0.93	1.34
chr1:1497730:-	chr1	1497730	-	Intron	SSU72	-0.65	-0.99
chr1:149821471:-	chr1	149821471	-	NA	HIST2H2BC	2.52	-0.66
chr1:149821829:-	chr1	149821829	-	NA	HIST2H2BC	0.97	-0.2
chr1:149872348:+	chr1	149872348	+	3'UTR	BOLA1	1.28	0.19
chr1:149895190:-	chr1	149895190	-	3'UTR	SF3B4	0.49	-0.75
chr1:149900543:-	chr1	149900543	-	3'UTR	MTMR11	-0.07	0.34
chr1:149909647:-	chr1	149909647	-	3'UTR	OTUD7B	-1.98	-1.99
chr1:149909705:-	chr1	149909705	-	3'UTR	OTUD7B	-1.62	-1.17
chr1:149912001:-	chr1	149912001	-	3'UTR	OTUD7B	-2.64	-2.17
chr1:149912231:-	chr1	149912231	-	3'UTR	OTUD7B	-3.28	-1.32
chr1:149912912:-	chr1	149912912	-	3'UTR	OTUD7B	-1.57	-2.12
chr1:149912992:-	chr1	149912992	-	3'UTR	OTUD7B	-1.32	-2.25
chr1:149913080:-	chr1	149913080	-	3'UTR	OTUD7B	-1.61	-2.31
chr1:149913161:-	chr1	149913161	-	3'UTR	OTUD7B	-1.43	-1.83
chr1:149913912:-	chr1	149913912	-	3'UTR	OTUD7B	-0.63	-2.01
chr1:149914979:-	chr1	149914979	-	3'UTR	OTUD7B	-3.01	-1.82
chr1:149915335:-	chr1	149915335	-	3'UTR	OTUD7B	-0.85	-0.8
chr1:1499376:-	chr1	1499376	-	Intron	SSU72	3.52	2.92
chr1:1499459:-	chr1	1499459	-	Intron	SSU72	0.93	0.75
chr1:1499824:-	chr1	1499824	-	Intron	SSU72	2.52	0.14
chr1:1500027:-	chr1	1500027	-	Intron	SSU72	0.61	-0.4
chr1:1500126:-	chr1	1500126	-	Intron	SSU72	3.42	0.96
chr1:150040916:+	chr1	150040916	+	Intron	VPS45	0.35	-1.99
chr1:150066888:+	chr1	150066888	+	Intron	VPS45	-1.39	1.34
chr1:150084102:+	chr1	150084102	+	Intron	VPS45	-2.48	-0.54
chr1:150117502:+	chr1	150117502	+	3'UTR	VPS45	-0.29	0.48
chr1:150129717:+	chr1	150129717	+	Intron	PLEKHO1	1.23	0.24
chr1:150131810:+	chr1	150131810	+	3'UTR	PLEKHO1	0.19	-0.8
chr1:150132260:+	chr1	150132260	+	3'UTR	PLEKHO1	0.77	-0.4
chr1:150135342:+	chr1	150135342	+	Intron	LOC105371433	-0.29	-0.66
chr1:150189789:-	chr1	150189789	-	3'UTR	ANP32E	-1.39	0.34
chr1:150190723:-	chr1	150190723	-	3'UTR	ANP32E	-1.3	-0.61
chr1:150190844:-	chr1	150190844	-	3'UTR	ANP32E	0.4	0.57
chr1:150191605:-	chr1	150191605	-	3'UTR	ANP32E	1.61	-1.47
chr1:150191658:-	chr1	150191658	-	3'UTR	ANP32E	-0.07	-1.25
chr1:150192680:-	chr1	150192680	-	3'UTR	ANP32E	-0.23	0.29
chr1:150232016:-	chr1	150232016	-	3'UTR	APH1A	-3.16	-0.25
chr1:150237478:+	chr1	150237478	+	3'UTR	CA14	-0.07	-0.08
chr1:150237804:-	chr1	150237804	-	3'UTR	APH1A	1.5	1.16
chr1:150237870:-	chr1	150237870	-	3'UTR	APH1A	0.42	0.11
chr1:150238271:-	chr1	150238271	-	3'UTR	APH1A	1.25	3
chr1:150253327:+	chr1	150253327	+	3'UTR	C1orf54	0.78	-1.66
chr1:150259505:+	chr1	150259505	+	3'UTR	CIART	-1.18	-0.47
chr1:150272891:+	chr1	150272891	+	Intron	MRPS21	-2.65	-2.47
chr1:150280783:+	chr1	150280783	+	3'UTR	MRPS21	1.1	0.66
chr1:150280815:+	chr1	150280815	+	3'UTR	MRPS21	0.44	0.79
chr1:150281414:+	chr1	150281414	+	3'UTR	MRPS21	-1.07	-1.91
chr1:150282212:+	chr1	150282212	+	3'UTR	MRPS21	0.43	-0.76
chr1:150325671:+	chr1	150325671	+	3'UTR	PRPF3	0.39	0.3
chr1:150325709:+	chr1	150325709	+	3'UTR	PRPF3	0.75	0.19
chr1:150328316:+	chr1	150328316	+	3'UTR	PRPF3	-0.65	-0.99
chr1:150446188:+	chr1	150446188	+	3'UTR	RPRD2	-0.81	-0.25
chr1:150446835:+	chr1	150446835	+	3'UTR	RPRD2	-0.65	-0.78
chr1:150447835:+	chr1	150447835	+	3'UTR	RPRD2	-3.24	-1.78
chr1:150449042:+	chr1	150449042	+	3'UTR	RPRD2	-1.05	-1.43
chr1:150449475:+	chr1	150449475	+	3'UTR	RPRD2	-2.75	-3.19
chr1:150464051:+	chr1	150464051	+	Intron	TARS2	0.93	-2.83
chr1:150475328:+	chr1	150475328	+	Intron	TARS2	-1.24	1.34
chr1:150480078:+	chr1	150480078	+	3'UTR	TARS2	-0.06	-0.1
chr1:150486031:+	chr1	150486031	+	3'UTR	ECM1	-2.65	-0.78
chr1:150518559:-	chr1	150518559	-	3'UTR	MCL1	-1.9	-1.66
chr1:150518559:-	chr1	150518559	-	NA	ADAMTSL4-AS1	-1.9	-1.66
chr1:150521040:-	chr1	150521040	-	3'UTR	MCL1	0.93	0.34
chr1:150521040:-	chr1	150521040	-	NA	ADAMTSL4-AS1	0.93	0.34
chr1:150547034:-	chr1	150547034	-	3'UTR	MCL1	-1.2	-1.59
chr1:150548438:-	chr1	150548438	-	3'UTR	MCL1	-1.41	-2.41
chr1:150548540:-	chr1	150548540	-	3'UTR	MCL1	-1.31	-2.58
chr1:150548592:-	chr1	150548592	-	3'UTR	MCL1	-1.81	-0.25
chr1:150548810:-	chr1	150548810	-	3'UTR	MCL1	-0.65	-0.66
chr1:150548908:-	chr1	150548908	-	3'UTR	MCL1	0.93	-0.66
chr1:150549672:-	chr1	150549672	-	3'UTR	MCL1	-0.6	-0.43
chr1:150586819:-	chr1	150586819	-	3'UTR	ENSA	-0.24	-2.83
chr1:150594211:-	chr1	150594211	-	3'UTR	ENSA	-0.07	-2.66
chr1:150594601:-	chr1	150594601	-	3'UTR	ENSA	1.25	0.67
chr1:150595754:-	chr1	150595754	-	Intron	ENSA	-2.53	-1.25
chr1:150596106:-	chr1	150596106	-	Intron	ENSA	1.78	-0.66
chr1:150597285:-	chr1	150597285	-	Intron	ENSA	0.1	-0.25
chr1:150597492:-	chr1	150597492	-	Intron	ENSA	0.89	0.08
chr1:150599522:-	chr1	150599522	-	Intron	ENSA	0.24	0.67
chr1:150599805:-	chr1	150599805	-	Intron	ENSA	0.59	0.34
chr1:150599863:-	chr1	150599863	-	Intron	ENSA	1.35	-0.51
chr1:150615200:-	chr1	150615200	-	3'UTR	GOLPH3L	0.04	-2.12
chr1:150618707:-	chr1	150618707	-	3'UTR	GOLPH3L	-0.71	-1.42
chr1:150619537:-	chr1	150619537	-	3'UTR	GOLPH3L	-1.2	-1.37
chr1:150620379:-	chr1	150620379	-	3'UTR	GOLPH3L	0.37	-0.57
chr1:150620740:-	chr1	150620740	-	3'UTR	GOLPH3L	0.08	-2.47
chr1:150768718:-	chr1	150768718	-	3'UTR	CTSK	-1.07	-1.15
chr1:150782189:-	chr1	150782189	-	3'UTR	ARNT	0.31	-0.4
chr1:150782570:-	chr1	150782570	-	3'UTR	ARNT	0.08	-0.4
chr1:150783696:-	chr1	150783696	-	3'UTR	ARNT	-0.07	-2.66
chr1:150784148:-	chr1	150784148	-	3'UTR	ARNT	0.42	-0.18
chr1:150784227:-	chr1	150784227	-	3'UTR	ARNT	0.9	1.34
chr1:150784286:-	chr1	150784286	-	3'UTR	ARNT	0.86	0.43
chr1:150784398:-	chr1	150784398	-	3'UTR	ARNT	1.93	2.34
chr1:150902863:+	chr1	150902863	+	Intron	SETDB1	1.93	2.34
chr1:150902912:+	chr1	150902912	+	Intron	SETDB1	-2.77	-0.89
chr1:150902968:+	chr1	150902968	+	Intron	SETDB1	-0.81	1.34
chr1:150905402:+	chr1	150905402	+	Intron	SETDB1	-2.64	-1.89
chr1:150917790:+	chr1	150917790	+	Intron	SETDB1	-0.03	0.46
chr1:150932997:-	chr1	150932997	-	3'UTR	CERS2	-0.47	-0.99
chr1:150935254:+	chr1	150935254	+	Intron	SETDB1	1.52	-0.83
chr1:150936327:+	chr1	150936327	+	Intron	SETDB1	-1.47	-0.55
chr1:150937213:+	chr1	150937213	+	3'UTR	SETDB1	0.28	0.39
chr1:150937662:-	chr1	150937662	-	3'UTR	CERS2	0.62	0.56
chr1:150937727:-	chr1	150937727	-	3'UTR	CERS2	0.7	0.75
chr1:150938631:-	chr1	150938631	-	NA	CERS2	2.74	1.34
chr1:150968559:-	chr1	150968559	-	3'UTR	MINDY1	-0.48	0.6
chr1:150969313:-	chr1	150969313	-	3'UTR	MINDY1	0.15	1.01
chr1:151007606:+	chr1	151007606	+	3'UTR	PRUNE1	-1.39	-1.25
chr1:151008189:+	chr1	151008189	+	3'UTR	PRUNE1	0.23	-0.12
chr1:151020062:+	chr1	151020062	+	3'UTR	BNIPL	-1.65	-2.25
chr1:151022728:+	chr1	151022728	+	Intron	C1orf56	-1.67	-1.14
chr1:151023040:+	chr1	151023040	+	3'UTR	C1orf56	2.52	0.17
chr1:151023189:+	chr1	151023189	+	3'UTR	C1orf56	0.93	0.34
chr1:151023272:+	chr1	151023272	+	3'UTR	C1orf56	0.67	-1.66
chr1:151023461:-	chr1	151023461	-	3'UTR	CDC42SE1	-1.9	-0.95
chr1:151023536:-	chr1	151023536	-	3'UTR	CDC42SE1	-0.07	-0.25
chr1:151025135:-	chr1	151025135	-	3'UTR	CDC42SE1	-0.28	0.53
chr1:151040108:+	chr1	151040108	+	3'UTR	MLLT11	-0.07	1.92
chr1:151040192:+	chr1	151040192	+	3'UTR	MLLT11	1.19	0.82
chr1:151040973:+	chr1	151040973	+	3'UTR	MLLT11	0.37	0.08
chr1:151098018:+	chr1	151098018	+	3'UTR	GABPB2	-1.47	-0.96
chr1:151102501:-	chr1	151102501	-	3'UTR	SEMA6C	-0.39	-0.08
chr1:151104183:-	chr1	151104183	-	3'UTR	SEMA6C	0.41	0.1
chr1:151104532:-	chr1	151104532	-	3'UTR	SEMA6C	-1.46	0.85
chr1:151132224:-	chr1	151132224	-	3'UTR	LYSMD1	-0.28	-1.22
chr1:151132963:-	chr1	151132963	-	3'UTR	LYSMD1	-0.81	1.07
chr1:151141609:+	chr1	151141609	+	3'UTR	TNFAIP8L2-SCNM1	0.77	0.26
chr1:151141609:+	chr1	151141609	+	3'UTR	SCNM1	0.77	0.26
chr1:151142463:-	chr1	151142463	-	3'UTR	TMOD4	-0.65	-0.25
chr1:151148780:-	chr1	151148780	-	3'UTR	VPS72	-0.07	-0.25
chr1:151148901:-	chr1	151148901	-	3'UTR	VPS72	1.52	-0.66
chr1:151148940:-	chr1	151148940	-	3'UTR	VPS72	1.19	0.8
chr1:151149109:-	chr1	151149109	-	3'UTR	VPS72	1.93	0.34
chr1:151221966:+	chr1	151221966	+	3'UTR	PIP5K1A	0.19	0.34
chr1:151222007:+	chr1	151222007	+	3'UTR	PIP5K1A	-0.19	-0.35
chr1:151239936:+	chr1	151239936	+	3'UTR	PSMD4	1.22	0.83
chr1:151252500:-	chr1	151252500	-	NA	LOC100507670	0.08	0.34
chr1:151252500:-	chr1	151252500	-	NA	LOC100507670	0.08	0.34
chr1:151261543:+	chr1	151261543	+	Intron	ZNF687	2.93	-0.66
chr1:151264280:-	chr1	151264280	-	3'UTR	PI4KB	0.59	0.16
chr1:151264381:+	chr1	151264381	+	3'UTR	ZNF687	-0.67	-0.92
chr1:151264607:-	chr1	151264607	-	3'UTR	PI4KB	-0.29	-0.75
chr1:151313116:-	chr1	151313116	-	3'UTR	RFX5	2.25	-0.66
chr1:151313170:-	chr1	151313170	-	3'UTR	RFX5	0.34	1.87
chr1:151314436:-	chr1	151314436	-	3'UTR	RFX5	1.13	0.89
chr1:151314722:-	chr1	151314722	-	NA	RFX5	1.22	-0.25
chr1:151320367:+	chr1	151320367	+	NA	GBAT2	0.64	0.75
chr1:151320367:+	chr1	151320367	+	NA	GBAT2	0.64	0.75
chr1:151336780:-	chr1	151336780	-	3'UTR	SELENBP1	1.35	0.24
chr1:151374413:+	chr1	151374413	+	3'UTR	PSMB4	0.72	0.41
chr1:151375200:-	chr1	151375200	-	3'UTR	POGZ	-0.55	-0.67
chr1:151375833:-	chr1	151375833	-	3'UTR	POGZ	-0.56	-1.53
chr1:151376692:-	chr1	151376692	-	3'UTR	POGZ	-0.71	0.34
chr1:151376745:-	chr1	151376745	-	3'UTR	POGZ	0.28	-0.93
chr1:151509595:+	chr1	151509595	+	Intron	CGN	-0.88	-0.25
chr1:151511090:+	chr1	151511090	+	3'UTR	CGN	0.43	-1.5
chr1:151511168:+	chr1	151511168	+	3'UTR	CGN	-1.39	-0.66
chr1:151556052:+	chr1	151556052	+	3'UTR	TUFT1	-1.58	-1.87
chr1:151671554:+	chr1	151671554	+	3'UTR	SNX27	-1.26	-0.79
chr1:151732123:-	chr1	151732123	-	3'UTR	MRPL9	0.89	0.83
chr1:151741143:-	chr1	151741143	-	3'UTR	TDRKH	1.14	0.37
chr1:151743806:+	chr1	151743806	+	3'UTR	OAZ3	0.52	1.29
chr1:151744332:-	chr1	151744332	-	3'UTR	TDRKH	0.52	-2.25
chr1:151745970:-	chr1	151745970	-	Intron	TDRKH	0.64	-0.14
chr1:151766874:+	chr1	151766874	+	NA	TDRKH-AS1	-1.73	-0.36
chr1:151843342:-	chr1	151843342	-	3'UTR	THEM4	-0.8	-0.09
chr1:151846060:-	chr1	151846060	-	3'UTR	THEM4	-0.42	-0.27
chr1:151846531:-	chr1	151846531	-	3'UTR	THEM4	-1.11	-1.12
chr1:151846713:-	chr1	151846713	-	3'UTR	THEM4	-1.57	-2.25
chr1:151846763:-	chr1	151846763	-	3'UTR	THEM4	-0.65	-2.66
chr1:151861589:-	chr1	151861589	-	Intron	THEM4	-2.65	-0.4
chr1:151866730:-	chr1	151866730	-	Intron	THEM4	0.93	-1.43
chr1:151867291:-	chr1	151867291	-	Intron	THEM4	0.52	0.34
chr1:151867511:-	chr1	151867511	-	NA	THEM4	2.52	0.34
chr1:151949807:-	chr1	151949807	-	3'UTR	S100A10	0.19	-1.25
chr1:151955391:-	chr1	151955391	-	3'UTR	S100A10	0.29	-0.38
chr1:151955491:-	chr1	151955491	-	3'UTR	S100A10	1.93	2.14
chr1:152004982:-	chr1	152004982	-	3'UTR	S100A11	1.29	1.1
chr1:15288225:+	chr1	15288225	+	Intron	KAZN	1.93	0.34
chr1:1533392:-	chr1	1533392	-	3'UTR	FNDC10	1.32	1.49
chr1:153516097:-	chr1	153516097	-	3'UTR	S100A4	1.23	1.06
chr1:153533821:-	chr1	153533821	-	3'UTR	S100A2	0.23	0.46
chr1:153579362:-	chr1	153579362	-	3'UTR	S100A16	3.05	1.14
chr1:153591281:-	chr1	153591281	-	3'UTR	S100A13	2.42	1.9
chr1:153603725:-	chr1	153603725	-	Intron	S100A13	-1.21	-3.99
chr1:153603914:-	chr1	153603914	-	Intron	S100A13	1.35	-1.66
chr1:153604515:+	chr1	153604515	+	3'UTR	S100A1	0.93	0.45
chr1:153606197:-	chr1	153606197	-	Intron	S100A13	-1.07	-0.25
chr1:153610750:+	chr1	153610750	+	Intron	CHTOP	-1.65	-3.83
chr1:153617508:+	chr1	153617508	+	Intron	CHTOP	-1.07	-0.66
chr1:153617876:+	chr1	153617876	+	3'UTR	CHTOP	-0.56	-1.7
chr1:153617947:+	chr1	153617947	+	3'UTR	CHTOP	-1	-1.18
chr1:153618060:+	chr1	153618060	+	3'UTR	CHTOP	-1.73	-0.78
chr1:153618150:+	chr1	153618150	+	3'UTR	CHTOP	-1.65	-1.83
chr1:153618257:+	chr1	153618257	+	3'UTR	CHTOP	-0.74	-0.48
chr1:153618305:+	chr1	153618305	+	3'UTR	CHTOP	0.09	0.5
chr1:153618528:+	chr1	153618528	+	3'UTR	CHTOP	-1.53	-1.78
chr1:153618637:+	chr1	153618637	+	3'UTR	CHTOP	0.03	-0.94
chr1:153618737:+	chr1	153618737	+	3'UTR	CHTOP	-0.21	-0.34
chr1:153618782:+	chr1	153618782	+	3'UTR	CHTOP	-0.76	-0.67
chr1:153618815:+	chr1	153618815	+	3'UTR	CHTOP	-2.17	-1.31
chr1:153620845:+	chr1	153620845	+	3'UTR	CHTOP	0.19	-0.66
chr1:153633898:+	chr1	153633898	+	3'UTR	SNAPIN	1.3	0.83
chr1:153634221:-	chr1	153634221	-	3'UTR	ILF2	-1.18	-1.59
chr1:153634306:+	chr1	153634306	+	3'UTR	SNAPIN	0.63	0.6
chr1:153634327:-	chr1	153634327	-	3'UTR	ILF2	-0.11	0.22
chr1:153634334:+	chr1	153634334	+	3'UTR	SNAPIN	0.93	0.34
chr1:153634376:-	chr1	153634376	-	3'UTR	ILF2	1.17	0.71
chr1:153634510:-	chr1	153634510	-	3'UTR	ILF2	0.11	0.23
chr1:153746555:+	chr1	153746555	+	3'UTR	INTS3	0.5	0.55
chr1:153746591:+	chr1	153746591	+	3'UTR	INTS3	0.35	1.42
chr1:153747284:+	chr1	153747284	+	3'UTR	INTS3	0.71	-0.96
chr1:153747284:+	chr1	153747284	+	NA	SLC27A3	0.71	-0.96
chr1:153752627:+	chr1	153752627	+	3'UTR	SLC27A3	1.89	2
chr1:153777201:-	chr1	153777201	-	3'UTR	GATAD2B	-0.8	-0.27
chr1:153778577:-	chr1	153778577	-	3'UTR	GATAD2B	-1.42	-1.18
chr1:153779046:-	chr1	153779046	-	3'UTR	GATAD2B	-0.45	-1.99
chr1:153782287:-	chr1	153782287	-	3'UTR	GATAD2B	1.12	1.34
chr1:1538135:+	chr1	1538135	+	Intron	LOC105378586	-0.07	2.66
chr1:153901282:-	chr1	153901282	-	3'UTR	DENND4B	-0.07	1.92
chr1:153901338:-	chr1	153901338	-	3'UTR	DENND4B	2.93	1.34
chr1:153901977:-	chr1	153901977	-	3'UTR	DENND4B	0.88	0.58
chr1:153902258:-	chr1	153902258	-	3'UTR	DENND4B	0.35	1.92
chr1:15392579:+	chr1	15392579	+	Intron	KAZN	1.25	-0.08
chr1:15392706:+	chr1	15392706	+	Intron	KAZN	0.57	-1.99
chr1:15392745:+	chr1	15392745	+	Intron	KAZN	-2.07	-0.66
chr1:153931588:-	chr1	153931588	-	3'UTR	SLC39A1	1.33	1.05
chr1:153939524:-	chr1	153939524	-	Intron	SLC39A1	0.35	-1.83
chr1:153939613:-	chr1	153939613	-	Intron	SLC39A1	-0.48	0.07
chr1:153946741:+	chr1	153946741	+	3'UTR	CREB3L4	2.15	1.34
chr1:153946824:-	chr1	153946824	-	3'UTR	JTB	0.93	1.34
chr1:153946835:+	chr1	153946835	+	3'UTR	CREB3L4	0.37	0.46
chr1:153946989:-	chr1	153946989	-	3'UTR	JTB	1.95	2.24
chr1:153951384:+	chr1	153951384	+	3'UTR	CREB3L4	-1.62	-2.95
chr1:153954070:-	chr1	153954070	-	3'UTR	RAB13	0.93	0.75
chr1:153954127:-	chr1	153954127	-	3'UTR	RAB13	0.82	0.63
chr1:153964631:+	chr1	153964631	+	3'UTR	RPS27	-0.51	0.44
chr1:153964822:+	chr1	153964822	+	3'UTR	RPS27	1	0.42
chr1:154127784:-	chr1	154127784	-	3'UTR	TPM3	-0.42	-0.35
chr1:154127960:-	chr1	154127960	-	3'UTR	TPM3	0.93	0.34
chr1:154128157:-	chr1	154128157	-	3'UTR	TPM3	0.35	-2.47
chr1:154128834:-	chr1	154128834	-	3'UTR	TPM3	1.22	0.68
chr1:154129838:-	chr1	154129838	-	3'UTR	TPM3	2.52	1.34
chr1:154131088:-	chr1	154131088	-	Intron	TPM3	-0.76	-0.55
chr1:154140218:-	chr1	154140218	-	Intron	TPM3	0.76	-0.4
chr1:154179142:-	chr1	154179142	-	3'UTR	C1orf43	-1.07	-1.25
chr1:154179196:-	chr1	154179196	-	3'UTR	C1orf43	0.21	0.78
chr1:154179323:-	chr1	154179323	-	3'UTR	C1orf43	1.27	1.76
chr1:154179618:-	chr1	154179618	-	3'UTR	C1orf43	1.35	-0.4
chr1:154182935:-	chr1	154182935	-	Intron	C1orf43	-0.94	-1.25
chr1:154184215:-	chr1	154184215	-	Intron	C1orf43	-1.39	-1
chr1:154184687:-	chr1	154184687	-	Intron	C1orf43	1.18	2.26
chr1:154194987:+	chr1	154194987	+	Intron	UBAP2L	-3.07	-2.66
chr1:154195308:+	chr1	154195308	+	Intron	UBAP2L	-1.59	-3.12
chr1:154227250:+	chr1	154227250	+	Intron	UBAP2L	0.57	-1.83
chr1:154235980:+	chr1	154235980	+	Intron	UBAP2L	0.32	0.41
chr1:154243131:+	chr1	154243131	+	Intron	UBAP2L	0.58	0.34
chr1:154243323:+	chr1	154243323	+	Intron	UBAP2L	-0.03	-0.32
chr1:154243471:+	chr1	154243471	+	3'UTR	UBAP2L	0.4	0.81
chr1:154243773:+	chr1	154243773	+	3'UTR	UBAP2L	0.93	-1.66
chr1:154243978:+	chr1	154243978	+	3'UTR	UBAP2L	0.79	0.66
chr1:154248351:+	chr1	154248351	+	3'UTR	HAX1	2.05	1.6
chr1:154322026:+	chr1	154322026	+	3'UTR	ATP8B2	1.23	0.64
chr1:154322051:+	chr1	154322051	+	3'UTR	ATP8B2	0.82	0.69
chr1:154322138:+	chr1	154322138	+	3'UTR	ATP8B2	0.76	0.94
chr1:154323752:+	chr1	154323752	+	3'UTR	ATP8B2	-1.07	1.34
chr1:154323780:+	chr1	154323780	+	3'UTR	ATP8B2	0.18	0.01
chr1:154441924:+	chr1	154441924	+	3'UTR	IL6R	-0.92	1.09
chr1:154522459:-	chr1	154522459	-	3'UTR	UBE2Q1	-0.13	0.29
chr1:154554533:-	chr1	154554533	-	3'UTR	ADAR	-0.14	1.02
chr1:154554767:-	chr1	154554767	-	3'UTR	ADAR	-0.07	0.41
chr1:154897216:-	chr1	154897216	-	3'UTR	PMVK	1.25	1.21
chr1:154916556:-	chr1	154916556	-	3'UTR	PBXIP1	0.37	0.1
chr1:154916917:-	chr1	154916917	-	3'UTR	PBXIP1	1.01	1.44
chr1:154929500:-	chr1	154929500	-	3'UTR	PYGO2	-0.71	-0.23
chr1:154930720:-	chr1	154930720	-	3'UTR	PYGO2	0.8	-0.05
chr1:154934774:-	chr1	154934774	-	3'UTR	SHC1	0.72	0.2
chr1:154935099:+	chr1	154935099	+	3'UTR	LOC101928120	0.15	0.3
chr1:154935336:-	chr1	154935336	-	3'UTR	SHC1	1.67	2.34
chr1:154935766:-	chr1	154935766	-	3'UTR	SHC1	3.84	0.56
chr1:154935805:-	chr1	154935805	-	3'UTR	SHC1	1.08	0.17
chr1:154935835:-	chr1	154935835	-	3'UTR	SHC1	0.71	0.49
chr1:154951721:+	chr1	154951721	+	3'UTR	CKS1B	1.23	1.34
chr1:154953613:+	chr1	154953613	+	3'UTR	CKS1B	-1.89	-2.17
chr1:154953613:+	chr1	154953613	+	NA	MIR4258	-1.89	-2.17
chr1:154961488:+	chr1	154961488	+	Intron	FLAD1	1.17	0.28
chr1:154961541:+	chr1	154961541	+	Intron	FLAD1	0.93	1.34
chr1:154963342:+	chr1	154963342	+	Intron	FLAD1	-3.07	-1.4
chr1:154965587:+	chr1	154965587	+	3'UTR	FLAD1	0.19	-0.23
chr1:154989454:+	chr1	154989454	+	3'UTR	ZBTB7B	0.19	-0.12
chr1:154989481:+	chr1	154989481	+	3'UTR	ZBTB7B	-0.39	0.34
chr1:155017667:-	chr1	155017667	-	NA	DCST1-AS1	0.82	1
chr1:155031159:+	chr1	155031159	+	Intron	ADAM15	0.35	1.34
chr1:155035251:+	chr1	155035251	+	3'UTR	ADAM15	1.62	1.15
chr1:155042029:+	chr1	155042029	+	3'UTR	EFNA4	-0.69	-0.39
chr1:155060011:+	chr1	155060011	+	3'UTR	EFNA3	0.5	0.68
chr1:155107333:+	chr1	155107333	+	3'UTR	EFNA1	-1.1	-1.38
chr1:155111327:+	chr1	155111327	+	3'UTR	SLC50A1	0.2	0.33
chr1:155112274:-	chr1	155112274	-	3'UTR	DPM3	2.1	-0.15
chr1:155112367:-	chr1	155112367	-	3'UTR	DPM3	2.05	1.7
chr1:155141884:-	chr1	155141884	-	3'UTR	KRTCAP2	1.85	1.66
chr1:155157428:+	chr1	155157428	+	3'UTR	TRIM46	1.52	-0.08
chr1:155158300:-	chr1	155158300	-	3'UTR	MUC1	0.69	1.44
chr1:155165379:-	chr1	155165379	-	3'UTR	THBS3	-0.01	-0.29
chr1:155168434:+	chr1	155168434	+	NA	MIR92B	-0.77	-1.99
chr1:155197033:-	chr1	155197033	-	Intron	GBAP1	-0.76	-1.19
chr1:155201061:-	chr1	155201061	-	3'UTR	GBA	-0.04	0.06
chr1:155216999:-	chr1	155216999	-	3'UTR	FAM189B	0.65	0.68
chr1:155217068:-	chr1	155217068	-	3'UTR	FAM189B	1.76	1.71
chr1:155225776:-	chr1	155225776	-	3'UTR	SCAMP3	1.52	1.06
chr1:155232665:-	chr1	155232665	-	3'UTR	CLK2	-0.9	-0.92
chr1:155232855:-	chr1	155232855	-	3'UTR	CLK2	0.19	0.34
chr1:155253133:+	chr1	155253133	+	Intron	HCN3	-0.83	2.34
chr1:155259528:+	chr1	155259528	+	3'UTR	HCN3	-0.65	-0.96
chr1:155259639:+	chr1	155259639	+	3'UTR	HCN3	-0.77	-1.08
chr1:1552703:+	chr1	1552703	+	Intron	MIB2	-0.87	-1.12
chr1:155280766:+	chr1	155280766	+	Intron	FDPS	-4.24	-1.78
chr1:155288305:+	chr1	155288305	+	Intron	FDPS	1.27	0.24
chr1:155290456:+	chr1	155290456	+	3'UTR	FDPS	1.29	1.23
chr1:155290906:-	chr1	155290906	-	NA	RUSC1-AS1	-0.07	-0.25
chr1:155291342:-	chr1	155291342	-	NA	RUSC1-AS1	0.35	0.34
chr1:155300521:+	chr1	155300521	+	3'UTR	RUSC1	1.19	0.17
chr1:155300721:+	chr1	155300721	+	3'UTR	RUSC1	1.52	0.34
chr1:155300905:+	chr1	155300905	+	3'UTR	RUSC1	1.36	1.11
chr1:155305059:-	chr1	155305059	-	3'UTR	ASH1L	-1.77	-1.58
chr1:15546974:+	chr1	15546974	+	3'UTR	TMEM51	0.52	-1.25
chr1:155533735:+	chr1	155533735	+	NA	ASH1L-AS1	-0.18	-0.08
chr1:155533735:+	chr1	155533735	+	NA	ASH1L-AS1	-0.18	-0.08
chr1:155539718:+	chr1	155539718	+	NA	ASH1L-AS1	-3.53	-0.25
chr1:155540552:+	chr1	155540552	+	NA	ASH1L-AS1	-4.1	-2.95
chr1:155583644:+	chr1	155583644	+	Intron	MSTO1	0.06	0.34
chr1:155583644:+	chr1	155583644	+	Intron	MSTO2P	0.06	0.34
chr1:155584725:+	chr1	155584725	+	3'UTR	MSTO1	0.33	0.33
chr1:155586302:+	chr1	155586302	+	3'UTR	MSTO1	-1.65	0.34
chr1:155586590:+	chr1	155586590	+	3'UTR	MSTO1	-1.07	-1.25
chr1:155629245:-	chr1	155629245	-	3'UTR	YY1AP1	0.41	0.14
chr1:155659893:+	chr1	155659893	+	Intron	DAP3	-1.34	-1.59
chr1:155708203:+	chr1	155708203	+	3'UTR	DAP3	0.93	0.84
chr1:155708242:+	chr1	155708242	+	3'UTR	DAP3	0.19	1.92
chr1:155708320:+	chr1	155708320	+	3'UTR	DAP3	1.16	1.1
chr1:155708801:+	chr1	155708801	+	3'UTR	DAP3	-0.07	-0.66
chr1:155715021:-	chr1	155715021	-	3'UTR	GON4L	-0.88	0.34
chr1:155717738:-	chr1	155717738	-	3'UTR	GON4L	-2.65	0.34
chr1:155719450:-	chr1	155719450	-	3'UTR	GON4L	0.71	1.01
chr1:155720913:+	chr1	155720913	+	NA	MSTO2P	-0.07	1.92
chr1:155724006:-	chr1	155724006	-	Intron	GON4L	-2.1	0.05
chr1:155819961:-	chr1	155819961	-	Intron	GON4L	-2.24	-1.25
chr1:155820056:-	chr1	155820056	-	Intron	GON4L	0.64	-3.91
chr1:155867599:-	chr1	155867599	-	3'UTR	RIT1	-2.15	-2.97
chr1:155868548:-	chr1	155868548	-	3'UTR	RIT1	-3.49	-2.21
chr1:155868839:-	chr1	155868839	-	3'UTR	RIT1	-3.24	-2.25
chr1:155869357:-	chr1	155869357	-	3'UTR	RIT1	-1.39	-2.4
chr1:155869835:-	chr1	155869835	-	3'UTR	RIT1	1.93	-1.66
chr1:155869892:-	chr1	155869892	-	3'UTR	RIT1	-0.52	-0.3
chr1:155869945:-	chr1	155869945	-	3'UTR	RIT1	-0.37	0.3
chr1:155882836:-	chr1	155882836	-	3'UTR	KHDC4	-2.17	0.66
chr1:155889688:-	chr1	155889688	-	Intron	KHDC4	1.35	3.92
chr1:155891065:-	chr1	155891065	-	Intron	KHDC4	-0.65	-0.47
chr1:155916645:-	chr1	155916645	-	3'UTR	ARHGEF2	0.5	0.04
chr1:155916982:-	chr1	155916982	-	3'UTR	ARHGEF2	0.52	-0.08
chr1:155917066:-	chr1	155917066	-	3'UTR	ARHGEF2	0.55	-1.59
chr1:155917108:-	chr1	155917108	-	3'UTR	ARHGEF2	-0.07	-2.66
chr1:155978839:-	chr1	155978839	-	3'UTR	SSR2	1.48	1.38
chr1:156005087:-	chr1	156005087	-	3'UTR	UBQLN4	0.35	4.04
chr1:156022838:-	chr1	156022838	-	Intron	UBQLN4	-0.65	0.34
chr1:156028297:+	chr1	156028297	+	3'UTR	LAMTOR2	1.13	0.85
chr1:156041804:-	chr1	156041804	-	3'UTR	MEX3A	0.42	-0.33
chr1:156046086:-	chr1	156046086	-	3'UTR	MEX3A	1.93	-0.08
chr1:156046281:-	chr1	156046281	-	3'UTR	MEX3A	0.19	-0.03
chr1:156063602:+	chr1	156063602	+	Intron	LMNA	-1.72	-2.66
chr1:156107657:+	chr1	156107657	+	Intron	LMNA	2.02	0.4
chr1:156109872:+	chr1	156109872	+	3'UTR	LMNA	1.27	1.09
chr1:156131460:+	chr1	156131460	+	Intron	SEMA4A	-0.65	1.34
chr1:156182587:+	chr1	156182587	+	3'UTR	SLC25A44	-0.4	-0.54
chr1:156209833:+	chr1	156209833	+	3'UTR	PMF1	1.32	1.66
chr1:156209833:+	chr1	156209833	+	Intron	PMF1-BGLAP	1.32	1.66
chr1:156213108:+	chr1	156213108	+	3'UTR	PMF1-BGLAP	0.54	0.64
chr1:156213108:+	chr1	156213108	+	3'UTR	BGLAP	0.54	0.64
chr1:156219015:-	chr1	156219015	-	3'UTR	SMG5	1.12	1.37
chr1:156258729:-	chr1	156258729	-	Intron	SMG5	-2.65	-0.08
chr1:156259880:-	chr1	156259880	-	Intron	SMG5	-1.32	-0.36
chr1:156262234:+	chr1	156262234	+	3'UTR	TMEM79	0.19	-0.42
chr1:156262479:-	chr1	156262479	-	3'UTR	GLMP	1.19	0.52
chr1:156278002:-	chr1	156278002	-	3'UTR	CCT3	-2.07	0.34
chr1:156278759:-	chr1	156278759	-	3'UTR	CCT3	1.08	1.1
chr1:156278816:-	chr1	156278816	-	3'UTR	CCT3	0.19	-0.4
chr1:156284790:-	chr1	156284790	-	Intron	CCT3	-2.46	-1.1
chr1:156316786:+	chr1	156316786	+	3'UTR	TSACC	0.04	1.6
chr1:156316841:+	chr1	156316841	+	3'UTR	TSACC	-1.07	0.34
chr1:156436009:-	chr1	156436009	-	3'UTR	MEF2D	-0.6	-0.82
chr1:156436049:-	chr1	156436049	-	3'UTR	MEF2D	0.31	-1.25
chr1:156437269:-	chr1	156437269	-	3'UTR	MEF2D	0.04	-0.25
chr1:156495197:-	chr1	156495197	-	3'UTR	IQGAP3	0.38	0.81
chr1:156524372:-	chr1	156524372	-	Intron	IQGAP3	-0.39	-1.99
chr1:156562645:+	chr1	156562645	+	Intron	NAXE	2.25	1.66
chr1:156563929:+	chr1	156563929	+	3'UTR	NAXE	2.03	1.39
chr1:156563983:+	chr1	156563983	+	3'UTR	NAXE	2.19	1.95
chr1:156564091:+	chr1	156564091	+	3'UTR	NAXE	2.13	1.85
chr1:156564105:-	chr1	156564105	-	3'UTR	GPATCH4	0.1	-0.32
chr1:156564212:-	chr1	156564212	-	3'UTR	GPATCH4	-1.02	-0.29
chr1:156564285:-	chr1	156564285	-	3'UTR	GPATCH4	-0.42	-0.45
chr1:156564340:-	chr1	156564340	-	3'UTR	GPATCH4	-1.29	-1.1
chr1:15656471:+	chr1	15656471	+	Intron	FHAD1	2.93	1.14
chr1:15656555:+	chr1	15656555	+	Intron	FHAD1	1.46	2.14
chr1:15656992:+	chr1	15656992	+	Intron	FHAD1	-0.77	0.49
chr1:156595512:+	chr1	156595512	+	3'UTR	HAPLN2	2.35	-0.03
chr1:1565985:+	chr1	1565985	+	3'UTR	MIB2	1.63	0.86
chr1:156629320:+	chr1	156629320	+	3'UTR	BCAN	-0.65	0.66
chr1:156638555:-	chr1	156638555	-	3'UTR	NES	-0.13	1.92
chr1:156669398:-	chr1	156669398	-	3'UTR	CRABP2	1.3	1.26
chr1:156691640:-	chr1	156691640	-	3'UTR	ISG20L2	-1.07	-2.66
chr1:156691687:-	chr1	156691687	-	3'UTR	ISG20L2	-2.74	-1.06
chr1:156692056:-	chr1	156692056	-	3'UTR	ISG20L2	-0.24	-0.72
chr1:156692879:-	chr1	156692879	-	3'UTR	ISG20L2	1	-0.31
chr1:156692977:-	chr1	156692977	-	3'UTR	ISG20L2	-0.22	-1.3
chr1:156699379:+	chr1	156699379	+	Intron	RRNAD1	-1.17	-1.41
chr1:156699479:+	chr1	156699479	+	Intron	RRNAD1	-1.2	-2.22
chr1:156705453:+	chr1	156705453	+	Intron	RRNAD1	-2.46	-1.66
chr1:156706741:+	chr1	156706741	+	3'UTR	RRNAD1	-0.74	-0.32
chr1:156707095:-	chr1	156707095	-	3'UTR	MRPL24	1.34	0.98
chr1:156711901:-	chr1	156711901	-	3'UTR	HDGF	1.37	1.3
chr1:15674625:+	chr1	15674625	+	Intron	FHAD1	-2.16	2.34
chr1:156770607:+	chr1	156770607	+	3'UTR	PRCC	0.56	0.32
chr1:156776035:-	chr1	156776035	-	3'UTR	SH2D2A	0.31	0.15
chr1:156851642:+	chr1	156851642	+	3'UTR	NTRK1	2.15	-0.4
chr1:156904637:-	chr1	156904637	-	3'UTR	ARHGEF11	-0.1	0.34
chr1:156904706:-	chr1	156904706	-	3'UTR	ARHGEF11	-0.65	0.56
chr1:157094154:-	chr1	157094154	-	3'UTR	ETV3	-1.88	-1.47
chr1:157100567:-	chr1	157100567	-	Intron	ETV3	-2.24	-2.99
chr1:157101752:-	chr1	157101752	-	Intron	ETV3	0.52	-4.06
chr1:157102937:-	chr1	157102937	-	Intron	ETV3	-0.07	-0.66
chr1:15755349:+	chr1	15755349	+	3'UTR	EFHD2	1.32	0.97
chr1:15756552:+	chr1	15756552	+	3'UTR	EFHD2	0.35	2.01
chr1:15756704:+	chr1	15756704	+	3'UTR	EFHD2	1.15	0.82
chr1:15756827:+	chr1	15756827	+	3'UTR	EFHD2	0.96	0.9
chr1:15773155:+	chr1	15773155	+	3'UTR	CTRC	-0.24	1.92
chr1:158066204:+	chr1	158066204	+	3'UTR	KIRREL1	1.52	0.92
chr1:158067998:+	chr1	158067998	+	3'UTR	KIRREL1	-1.07	0.18
chr1:158068825:+	chr1	158068825	+	3'UTR	KIRREL1	-0.34	-0.07
chr1:15816218:-	chr1	15816218	-	3'UTR	CASP9	-1.42	-0.06
chr1:15817896:-	chr1	15817896	-	3'UTR	CASP9	-3.32	-0.08
chr1:15818774:-	chr1	15818774	-	3'UTR	CASP9	0.71	1.05
chr1:15892104:-	chr1	15892104	-	3'UTR	AGMAT	-0.29	0.34
chr1:15895305:+	chr1	15895305	+	3'UTR	DNAJC16	-0.07	0.92
chr1:15895687:+	chr1	15895687	+	3'UTR	DNAJC16	-0.07	0.34
chr1:15897795:+	chr1	15897795	+	3'UTR	DNAJC16	-1.01	-1.72
chr1:15898228:+	chr1	15898228	+	3'UTR	DNAJC16	-1.51	-1.62
chr1:15899923:-	chr1	15899923	-	3'UTR	AGMAT	1.25	1.62
chr1:15900044:-	chr1	15900044	-	3'UTR	AGMAT	1.42	0.51
chr1:1592914:-	chr1	1592914	-	Intron	CDK11B	-1.07	0.34
chr1:1592939:-	chr1	1592939	-	3'UTR	SLC35E2B	1.64	2.34
chr1:1592939:-	chr1	1592939	-	Intron	CDK11B	1.64	2.34
chr1:1593751:-	chr1	1593751	-	3'UTR	SLC35E2B	-0.07	0.34
chr1:1593751:-	chr1	1593751	-	Intron	CDK11B	-0.07	0.34
chr1:1595727:-	chr1	1595727	-	3'UTR	SLC35E2B	0.71	1.34
chr1:1595727:-	chr1	1595727	-	Intron	CDK11B	0.71	1.34
chr1:1596408:-	chr1	1596408	-	3'UTR	SLC35E2B	0.93	1.34
chr1:1596408:-	chr1	1596408	-	Intron	CDK11B	0.93	1.34
chr1:159752333:+	chr1	159752333	+	3'UTR	DUSP23	1.91	1.56
chr1:159842154:-	chr1	159842154	-	3'UTR	CFAP45	-0.24	-1.75
chr1:15988525:+	chr1	15988525	+	3'UTR	RSC1A1	-1.47	-0.4
chr1:15988777:+	chr1	15988777	+	3'UTR	RSC1A1	-0.95	0.05
chr1:15988777:+	chr1	15988777	+	3'UTR	DDI2	-0.95	0.05
chr1:159887901:-	chr1	159887901	-	3'UTR	TAGLN2	1.42	0.71
chr1:15995539:+	chr1	15995539	+	3'UTR	RSC1A1	-1.38	-0.8
chr1:15995539:+	chr1	15995539	+	3'UTR	DDI2	-1.38	-0.8
chr1:159995493:-	chr1	159995493	-	3'UTR	PIGM	-0.94	-1.33
chr1:159997352:-	chr1	159997352	-	3'UTR	PIGM	-2.53	-1.25
chr1:159997466:-	chr1	159997466	-	3'UTR	PIGM	-3.88	-0.99
chr1:159997856:-	chr1	159997856	-	3'UTR	PIGM	-0.73	-2.12
chr1:159999935:-	chr1	159999935	-	3'UTR	PIGM	-0.29	-0.47
chr1:160000011:-	chr1	160000011	-	3'UTR	PIGM	-0.26	-0.21
chr1:160000066:-	chr1	160000066	-	3'UTR	PIGM	0.35	-0.66
chr1:160000365:-	chr1	160000365	-	NA	PIGM	-1.82	0.34
chr1:160061133:-	chr1	160061133	-	3'UTR	IGSF8	1.76	1.73
chr1:160170268:-	chr1	160170268	-	NA	LOC729867	-1.39	-2.83
chr1:160171676:+	chr1	160171676	+	3'UTR	CASQ1	1.93	1.34
chr1:160175818:-	chr1	160175818	-	NA	LOC729867	-1.44	-1.47
chr1:160175922:-	chr1	160175922	-	NA	LOC729867	2.93	0.92
chr1:160184429:+	chr1	160184429	+	3'UTR	PEA15	0.52	-0.11
chr1:160185162:+	chr1	160185162	+	3'UTR	PEA15	0.4	0.24
chr1:160185197:+	chr1	160185197	+	3'UTR	PEA15	0.65	-0.34
chr1:160185510:-	chr1	160185510	-	3'UTR	DCAF8	-0.45	-0.55
chr1:160186449:-	chr1	160186449	-	3'UTR	DCAF8	-0.64	-0.33
chr1:160186511:-	chr1	160186511	-	3'UTR	DCAF8	0.23	0.11
chr1:160209012:-	chr1	160209012	-	Intron	DCAF8	0.5	0.83
chr1:160232568:+	chr1	160232568	+	NA	LOC100287049	-0.39	0.34
chr1:160232568:+	chr1	160232568	+	NA	LOC100287049	-0.39	0.34
chr1:160241497:-	chr1	160241497	-	3'UTR	PEX19	-2.71	-1.36
chr1:160245625:-	chr1	160245625	-	3'UTR	PEX19	-1.21	-0.94
chr1:160246335:-	chr1	160246335	-	3'UTR	PEX19	1.15	-0.99
chr1:160246597:-	chr1	160246597	-	3'UTR	PEX19	-0.16	0.01
chr1:160246636:-	chr1	160246636	-	3'UTR	PEX19	0.93	-0.25
chr1:160246664:-	chr1	160246664	-	3'UTR	PEX19	-0.42	0.09
chr1:160247997:-	chr1	160247997	-	3'UTR	PEX19	-0.18	-0.15
chr1:160248270:-	chr1	160248270	-	3'UTR	PEX19	1.17	1.03
chr1:160248443:-	chr1	160248443	-	3'UTR	PEX19	0.29	0.51
chr1:160249013:-	chr1	160249013	-	3'UTR	PEX19	0.52	1.92
chr1:160258428:-	chr1	160258428	-	3'UTR	COPA	-0.61	-1.57
chr1:160259068:-	chr1	160259068	-	3'UTR	COPA	-0.61	0.15
chr1:160259545:-	chr1	160259545	-	3'UTR	COPA	-0.24	2.34
chr1:160303218:-	chr1	160303218	-	Intron	COPA	0.69	0.95
chr1:160328739:+	chr1	160328739	+	3'UTR	NCSTN	0.1	-0.22
chr1:160339911:+	chr1	160339911	+	Intron	NHLH1	-2.13	-3.12
chr1:160398468:+	chr1	160398468	+	3'UTR	VANGL2	-0.3	0.19
chr1:16048020:+	chr1	16048020	+	Intron	PLEKHM2	3.25	-0.08
chr1:16061264:+	chr1	16061264	+	3'UTR	PLEKHM2	0.39	-0.11
chr1:160955502:-	chr1	160955502	-	3'UTR	F11R	-0.88	-2.99
chr1:160965032:-	chr1	160965032	-	3'UTR	F11R	2.93	1.92
chr1:160965609:-	chr1	160965609	-	3'UTR	F11R	-1.39	0.34
chr1:160965676:-	chr1	160965676	-	3'UTR	F11R	0.14	0.3
chr1:160965984:-	chr1	160965984	-	3'UTR	F11R	-0.12	1.07
chr1:160967485:-	chr1	160967485	-	3'UTR	F11R	-0.16	-0.31
chr1:160968008:-	chr1	160968008	-	3'UTR	F11R	1.93	-0.66
chr1:160968072:-	chr1	160968072	-	3'UTR	F11R	1.28	1.44
chr1:160968396:-	chr1	160968396	-	3'UTR	F11R	0.93	1.92
chr1:161009041:-	chr1	161009041	-	3'UTR	USF1	-0.38	-0.37
chr1:161070290:-	chr1	161070290	-	3'UTR	PFDN2	-0.98	-2.54
chr1:161070351:-	chr1	161070351	-	3'UTR	PFDN2	0.5	0.08
chr1:161090767:-	chr1	161090767	-	3'UTR	DEDD	0.52	0.6
chr1:161090854:+	chr1	161090854	+	Intron	NIT1	0.6	0.8
chr1:161090984:+	chr1	161090984	+	Intron	NIT1	0.93	1.23
chr1:161091121:-	chr1	161091121	-	3'UTR	DEDD	-0.61	-0.32
chr1:161091437:-	chr1	161091437	-	3'UTR	DEDD	0.24	0.58
chr1:161091508:-	chr1	161091508	-	3'UTR	DEDD	2.52	0.34
chr1:161091582:-	chr1	161091582	-	3'UTR	DEDD	0.19	1.18
chr1:161128646:+	chr1	161128646	+	3'UTR	UFC1	0.62	0.43
chr1:161129161:+	chr1	161129161	+	3'UTR	UFC1	-0.75	0.11
chr1:16113084:+	chr1	16113084	+	3'UTR	FBLIM1	-1.88	-1.04
chr1:161135513:+	chr1	161135513	+	3'UTR	USP21	0.81	0.42
chr1:161141008:+	chr1	161141008	+	3'UTR	PPOX	0.86	1.63
chr1:161141100:-	chr1	161141100	-	3'UTR	B4GALT3	1.08	0.82
chr1:161184185:+	chr1	161184185	+	3'UTR	NDUFS2	0.54	0.23
chr1:161189035:+	chr1	161189035	+	3'UTR	FCER1G	-1.65	-0.8
chr1:161192082:-	chr1	161192082	-	3'UTR	APOA2	0.19	-0.11
chr1:161200397:+	chr1	161200397	+	3'UTR	TOMM40L	1.06	0.66
chr1:161200536:+	chr1	161200536	+	3'UTR	TOMM40L	1.08	0.2
chr1:161202647:+	chr1	161202647	+	3'UTR	TOMM40L	-0.22	-1.21
chr1:161202647:+	chr1	161202647	+	NA	MIR5187	-0.22	-1.21
chr1:161274525:-	chr1	161274525	-	3'UTR	MPZ	-0.48	-0.83
chr1:161332996:+	chr1	161332996	+	3'UTR	SDHC	0.24	0.5
chr1:161335906:+	chr1	161335906	+	3'UTR	SDHC	-0.07	0.34
chr1:16133664:-	chr1	16133664	-	3'UTR	UQCRHL	2.12	0.85
chr1:161338092:+	chr1	161338092	+	3'UTR	SDHC	0.24	0.17
chr1:161338185:+	chr1	161338185	+	3'UTR	SDHC	2.25	-0.25
chr1:16133855:-	chr1	16133855	-	3'UTR	UQCRHL	1.77	0.18
chr1:161339874:+	chr1	161339874	+	3'UTR	SDHC	-1.2	-0.99
chr1:161341032:+	chr1	161341032	+	3'UTR	SDHC	-1.07	1.14
chr1:161341572:+	chr1	161341572	+	3'UTR	SDHC	-0.39	0.34
chr1:161341630:+	chr1	161341630	+	3'UTR	SDHC	-2.07	-2.75
chr1:161341751:+	chr1	161341751	+	3'UTR	SDHC	0.25	-2.99
chr1:16160568:-	chr1	16160568	-	NA	FLJ37453	-1.97	-1.47
chr1:16160705:-	chr1	16160705	-	NA	FLJ37453	-1.13	-0.91
chr1:16160788:-	chr1	16160788	-	NA	FLJ37453	0.12	-0.4
chr1:161697933:+	chr1	161697933	+	3'UTR	FCRLB	0.65	0.44
chr1:16171398:-	chr1	16171398	-	Intron	FLJ37453	-0.07	-3.75
chr1:161726952:+	chr1	161726952	+	3'UTR	DUSP12	-1.28	-1.25
chr1:16173229:-	chr1	16173229	-	Intron	FLJ37453	-2.34	-1.73
chr1:16175550:+	chr1	16175550	+	Intron	SPEN	-1.27	-0.3
chr1:161840885:+	chr1	161840885	+	Intron	ATF6	-1.12	-0.69
chr1:161928816:+	chr1	161928816	+	3'UTR	ATF6	0.46	0.31
chr1:161928852:+	chr1	161928852	+	3'UTR	ATF6	-0.7	-0.4
chr1:161928878:+	chr1	161928878	+	3'UTR	ATF6	-2.59	-0.8
chr1:161928913:+	chr1	161928913	+	3'UTR	ATF6	0.93	-0.99
chr1:161929903:+	chr1	161929903	+	3'UTR	ATF6	0.61	-0.66
chr1:161930102:+	chr1	161930102	+	3'UTR	ATF6	-1.24	1.34
chr1:161965977:-	chr1	161965977	-	Intron	OLFML2B	2.15	1.34
chr1:16200300:+	chr1	16200300	+	Intron	SPEN	0.43	0.04
chr1:16200300:+	chr1	16200300	+	Intron	NA	0.43	0.04
chr1:1620661:-	chr1	1620661	-	Intron	SLC35E2B	-0.65	-2.83
chr1:1620661:-	chr1	1620661	-	Intron	CDK11B	-0.65	-2.83
chr1:16208440:+	chr1	16208440	+	Intron	SPEN	-2.07	-4.36
chr1:16208440:+	chr1	16208440	+	Intron	NA	-2.07	-4.36
chr1:162356602:+	chr1	162356602	+	3'UTR	C1orf226	-0.85	-1.46
chr1:162492900:+	chr1	162492900	+	3'UTR	UHMK1	0.93	0.34
chr1:162497450:+	chr1	162497450	+	3'UTR	UHMK1	-1.48	-0.99
chr1:162497704:+	chr1	162497704	+	3'UTR	UHMK1	-1.59	-1.12
chr1:162569627:+	chr1	162569627	+	3'UTR	UAP1	-0.31	-0.18
chr1:162570184:+	chr1	162570184	+	3'UTR	UAP1	-1.24	-1.25
chr1:16266896:+	chr1	16266896	+	3'UTR	SPEN	-0.47	-3.19
chr1:16266951:+	chr1	16266951	+	3'UTR	SPEN	-1.15	-0.72
chr1:16268364:-	chr1	16268364	-	3'UTR	ZBTB17	0.92	0.52
chr1:162750621:+	chr1	162750621	+	3'UTR	DDR2	0.93	-1.25
chr1:162750967:+	chr1	162750967	+	3'UTR	DDR2	-0.07	-2.4
chr1:162753798:+	chr1	162753798	+	3'UTR	DDR2	0.35	0.92
chr1:162756367:+	chr1	162756367	+	3'UTR	DDR2	-2.16	-1.25
chr1:162782608:+	chr1	162782608	+	3'UTR	HSD17B7	-0.47	-0.44
chr1:16279636:+	chr1	16279636	+	3'UTR	SPEN	-1.88	-1.25
chr1:163046384:+	chr1	163046384	+	3'UTR	RGS4	0.19	-0.66
chr1:163115682:-	chr1	163115682	-	3'UTR	RGS5	0.63	-1.04
chr1:163214295:-	chr1	163214295	-	Intron	RGS5	-0.29	-0.83
chr1:163214558:-	chr1	163214558	-	Intron	RGS5	-0.07	1.34
chr1:163268160:-	chr1	163268160	-	Intron	RGS5	-1.18	-1.66
chr1:163288916:-	chr1	163288916	-	Intron	RGS5	0.93	0.01
chr1:163325461:+	chr1	163325461	+	3'UTR	NUF2	0.21	0.07
chr1:163325548:+	chr1	163325548	+	3'UTR	NUF2	-0.7	1.04
chr1:1633822:-	chr1	1633822	-	Intron	CDK11B	-0.24	-0.24
chr1:16383803:+	chr1	16383803	+	3'UTR	CLCNKB	-0.29	1.62
chr1:16384264:-	chr1	16384264	-	3'UTR	FAM131C	2.12	1.5
chr1:16442:-	chr1	16442	-	Intron	WASH7P	0.6	1.04
chr1:16450836:-	chr1	16450836	-	3'UTR	EPHA2	-0.04	-0.79
chr1:16451115:-	chr1	16451115	-	3'UTR	EPHA2	-0.29	2.14
chr1:164650030:+	chr1	164650030	+	Intron	PBX1	-0.65	-1.66
chr1:164817727:+	chr1	164817727	+	Intron	PBX1	0.08	1.21
chr1:164821067:+	chr1	164821067	+	Intron	PBX1	-0.11	-0.81
chr1:16524599:-	chr1	16524599	-	3'UTR	ARHGEF19	0.9	0.44
chr1:165370159:-	chr1	165370159	-	3'UTR	RXRG	0.45	-0.25
chr1:16555170:-	chr1	16555170	-	3'UTR	CPLANE2	0.46	0.54
chr1:16555219:-	chr1	16555219	-	3'UTR	CPLANE2	0.23	1.92
chr1:16558187:-	chr1	16558187	-	3'UTR	CPLANE2	0.06	-0.91
chr1:165624762:+	chr1	165624762	+	3'UTR	MGST3	2.68	1.38
chr1:165624857:+	chr1	165624857	+	3'UTR	MGST3	1.72	1.03
chr1:165625373:+	chr1	165625373	+	3'UTR	MGST3	-0.77	-0.66
chr1:165631458:-	chr1	165631458	-	3'UTR	ALDH9A1	1.07	1.07
chr1:165632063:-	chr1	165632063	-	3'UTR	ALDH9A1	1.29	1.38
chr1:16567641:-	chr1	16567641	-	3'UTR	FBXO42	-1.98	-0.66
chr1:165690352:-	chr1	165690352	-	3'UTR	TMCO1	-2.37	-1.83
chr1:165693528:-	chr1	165693528	-	3'UTR	TMCO1	-0.14	-1.42
chr1:165695914:-	chr1	165695914	-	3'UTR	TMCO1	1.21	0.01
chr1:165696032:-	chr1	165696032	-	3'UTR	TMCO1	0.5	0.23
chr1:165696248:-	chr1	165696248	-	3'UTR	TMCO1	0.89	1.03
chr1:165696510:-	chr1	165696510	-	3'UTR	TMCO1	0.31	1.56
chr1:165696680:-	chr1	165696680	-	3'UTR	TMCO1	0.29	-0.17
chr1:165696778:-	chr1	165696778	-	3'UTR	TMCO1	0.06	0.27
chr1:16573339:-	chr1	16573339	-	3'UTR	FBXO42	-0.21	-0.42
chr1:165739556:+	chr1	165739556	+	Intron	LOC100147773	-2.88	-1.99
chr1:16575028:-	chr1	16575028	-	3'UTR	FBXO42	-0.65	0.34
chr1:16576390:-	chr1	16576390	-	3'UTR	FBXO42	-1.39	-0.66
chr1:16576493:-	chr1	16576493	-	3'UTR	FBXO42	-0.16	0.07
chr1:16576894:-	chr1	16576894	-	3'UTR	FBXO42	-1.69	-0.66
chr1:16577150:-	chr1	16577150	-	3'UTR	FBXO42	0.1	0.13
chr1:165877185:+	chr1	165877185	+	3'UTR	UCK2	0.29	-0.13
chr1:165877185:+	chr1	165877185	+	NA	MIR3658	0.29	-0.13
chr1:165877277:+	chr1	165877277	+	3'UTR	UCK2	0.12	0.57
chr1:165877346:+	chr1	165877346	+	3'UTR	UCK2	0.39	0.78
chr1:165877393:+	chr1	165877393	+	3'UTR	UCK2	0.12	-0.33
chr1:165880855:+	chr1	165880855	+	3'UTR	UCK2	-0.47	-0.38
chr1:1658824:-	chr1	1658824	-	Intron	SLC35E2A	0.51	0.25
chr1:165884361:+	chr1	165884361	+	3'UTR	UCK2	0.28	0.6
chr1:165884361:+	chr1	165884361	+	NA	MIR3658	0.28	0.6
chr1:165886220:+	chr1	165886220	+	3'UTR	UCK2	-0.65	-0.99
chr1:165886220:+	chr1	165886220	+	NA	MIR3658	-0.65	-0.99
chr1:165889773:+	chr1	165889773	+	3'UTR	UCK2	-2.16	-0.25
chr1:165889773:+	chr1	165889773	+	NA	MIR3658	-2.16	-0.25
chr1:165893517:+	chr1	165893517	+	3'UTR	UCK2	-0.29	0.75
chr1:165893517:+	chr1	165893517	+	NA	MIR3658	-0.29	0.75
chr1:16677951:-	chr1	16677951	-	Intron	FBXO42	-0.81	-1.25
chr1:166822263:+	chr1	166822263	+	3'UTR	POGK	-1.39	-2.78
chr1:166822669:+	chr1	166822669	+	3'UTR	POGK	-2.08	-2.74
chr1:166823708:+	chr1	166823708	+	3'UTR	POGK	-0.77	-0.4
chr1:166824372:-	chr1	166824372	-	3'UTR	TADA1	-1.07	2.34
chr1:166825747:-	chr1	166825747	-	3'UTR	TADA1	-2.33	-2.41
chr1:166882443:-	chr1	166882443	-	3'UTR	ILDR2	-0.16	0.41
chr1:16722042:+	chr1	16722042	+	3'UTR	SZRD1	1.52	1.92
chr1:16722091:+	chr1	16722091	+	3'UTR	SZRD1	1.48	1.68
chr1:16722204:+	chr1	16722204	+	3'UTR	SZRD1	1.93	1.34
chr1:16722863:+	chr1	16722863	+	3'UTR	SZRD1	0.81	1.17
chr1:16724640:+	chr1	16724640	+	3'UTR	SZRD1	0.56	0.32
chr1:167345525:+	chr1	167345525	+	Intron	POU2F1	2.1	0.34
chr1:167395671:+	chr1	167395671	+	3'UTR	POU2F1	-1.1	-1.54
chr1:167396573:+	chr1	167396573	+	3'UTR	POU2F1	-1.25	-1.41
chr1:167510250:-	chr1	167510250	-	3'UTR	CREG1	0	0.66
chr1:167511015:-	chr1	167511015	-	3'UTR	CREG1	1.43	2.34
chr1:167511343:-	chr1	167511343	-	3'UTR	CREG1	1.77	2.06
chr1:167511418:-	chr1	167511418	-	3'UTR	CREG1	1.93	2.14
chr1:167735161:+	chr1	167735161	+	Intron	MPZL1	3.25	0.34
chr1:167757341:+	chr1	167757341	+	3'UTR	MPZL1	0.35	-0.66
chr1:167757389:+	chr1	167757389	+	3'UTR	MPZL1	1.28	1.27
chr1:167757963:+	chr1	167757963	+	3'UTR	MPZL1	0.37	0.36
chr1:167758771:+	chr1	167758771	+	3'UTR	MPZL1	-0.65	1.66
chr1:167759391:+	chr1	167759391	+	3'UTR	MPZL1	-0.27	-0.01
chr1:167760060:+	chr1	167760060	+	3'UTR	MPZL1	0.59	0.7
chr1:167761156:+	chr1	167761156	+	3'UTR	MPZL1	0.52	-0.3
chr1:167814808:-	chr1	167814808	-	NA	ADCY10	-0.07	-0.66
chr1:16786398:+	chr1	16786398	+	3'UTR	NECAP2	0.52	1.56
chr1:16786573:+	chr1	16786573	+	3'UTR	NECAP2	0.64	0.41
chr1:167885913:-	chr1	167885913	-	3'UTR	MPC2	-1.07	-1.47
chr1:167887310:-	chr1	167887310	-	3'UTR	MPC2	0.68	1.27
chr1:16792167:-	chr1	16792167	-	NA	CROCCP3	-0.39	-1.25
chr1:16795417:-	chr1	16795417	-	NA	CROCCP3	-3.82	0.34
chr1:16797193:-	chr1	16797193	-	Intron	CROCCP3	0.93	0.34
chr1:167997033:+	chr1	167997033	+	Intron	DCAF6	-1.13	-4.36
chr1:167998724:+	chr1	167998724	+	Intron	DCAF6	-2.13	-1.99
chr1:168044693:+	chr1	168044693	+	3'UTR	DCAF6	0.15	0.78
chr1:168045025:+	chr1	168045025	+	3'UTR	DCAF6	-0.28	-0.72
chr1:168045072:+	chr1	168045072	+	3'UTR	DCAF6	-0.44	-0.08
chr1:168048780:-	chr1	168048780	-	3'UTR	GPR161	-1.04	-1.29
chr1:168053868:-	chr1	168053868	-	3'UTR	GPR161	0.56	0.25
chr1:168068811:-	chr1	168068811	-	Intron	GPR161	-0.07	1.92
chr1:168073463:-	chr1	168073463	-	Intron	GPR161	1.52	-1.25
chr1:168148915:+	chr1	168148915	+	Intron	TIPRL	1.52	-1.66
chr1:168169314:+	chr1	168169314	+	3'UTR	TIPRL	2.1	0.66
chr1:168169446:+	chr1	168169446	+	3'UTR	TIPRL	1.45	0.75
chr1:168171347:+	chr1	168171347	+	3'UTR	TIPRL	-0.35	0.18
chr1:168171416:+	chr1	168171416	+	3'UTR	TIPRL	-1.53	-0.66
chr1:168211961:+	chr1	168211961	+	3'UTR	SFT2D2	1.46	-0.08
chr1:168212334:+	chr1	168212334	+	3'UTR	SFT2D2	-0.07	1.34
chr1:168222098:+	chr1	168222098	+	3'UTR	SFT2D2	-0.32	0.92
chr1:168222263:+	chr1	168222263	+	3'UTR	SFT2D2	-0.47	-0.23
chr1:168223492:+	chr1	168223492	+	3'UTR	SFT2D2	-2.45	-1.25
chr1:168232427:+	chr1	168232427	+	3'UTR	SFT2D2	-0.99	-1.12
chr1:168232588:+	chr1	168232588	+	3'UTR	SFT2D2	-0.98	-0.79
chr1:168283664:+	chr1	168283664	+	3'UTR	TBX19	0.11	-0.08
chr1:1683954:-	chr1	1683954	-	3'UTR	NADK	0.82	0.69
chr1:16888922:-	chr1	16888922	-	3'UTR	NBPF1	-0.27	0.03
chr1:16888973:-	chr1	16888973	-	3'UTR	NBPF1	-1.02	-1.4
chr1:169101257:+	chr1	169101257	+	3'UTR	ATP1B1	-0.75	-0.04
chr1:169101772:-	chr1	169101772	-	3'UTR	NME7	-1.21	-0.25
chr1:169101957:+	chr1	169101957	+	3'UTR	ATP1B1	-1.07	-0.65
chr1:16920137:-	chr1	16920137	-	Intron	NBPF1	-0.25	1.34
chr1:16922562:-	chr1	16922562	-	Intron	NBPF1	-2.07	-1.25
chr1:16926051:-	chr1	16926051	-	Intron	NBPF1	-1.27	0.11
chr1:16926563:-	chr1	16926563	-	Intron	NBPF1	0.93	-1.66
chr1:16927756:-	chr1	16927756	-	Intron	NBPF1	-0.77	0.53
chr1:16928899:-	chr1	16928899	-	Intron	NBPF1	-0.07	-0.66
chr1:16931912:-	chr1	16931912	-	Intron	NBPF1	-1.06	-0.01
chr1:16932511:-	chr1	16932511	-	Intron	NBPF1	-0.63	-1.25
chr1:169346621:+	chr1	169346621	+	Intron	BLZF1	-3.07	-1.99
chr1:169356617:+	chr1	169356617	+	Intron	BLZF1	-3.39	-1.89
chr1:169357474:+	chr1	169357474	+	Intron	BLZF1	-1.65	-2.83
chr1:169357543:+	chr1	169357543	+	Intron	BLZF1	-2.12	-1.54
chr1:169363525:+	chr1	169363525	+	Intron	BLZF1	-1.55	-1.25
chr1:169364108:-	chr1	169364108	-	3'UTR	CCDC181	-1.1	-0.99
chr1:169365282:+	chr1	169365282	+	3'UTR	BLZF1	-1.81	-0.66
chr1:169366541:+	chr1	169366541	+	3'UTR	BLZF1	-2.07	-1.25
chr1:169367673:+	chr1	169367673	+	3'UTR	BLZF1	-0.65	0.34
chr1:169432778:-	chr1	169432778	-	3'UTR	SLC19A2	-2.44	-1.18
chr1:169433147:-	chr1	169433147	-	3'UTR	SLC19A2	-3.95	-4.19
chr1:16944176:-	chr1	16944176	-	NA	CROCCP2	-1.07	-1.25
chr1:16944757:-	chr1	16944757	-	NA	CROCCP2	-1.51	-1.09
chr1:16945194:-	chr1	16945194	-	NA	CROCCP2	-0.07	0.34
chr1:169761670:-	chr1	169761670	-	3'UTR	METTL18	-2.41	-2.44
chr1:169773527:+	chr1	169773527	+	Intron	C1orf112	0.23	0.34
chr1:169800779:+	chr1	169800779	+	Intron	C1orf112	-1.29	-0.4
chr1:169818803:-	chr1	169818803	-	3'UTR	SCYL3	-2.77	-1.99
chr1:169822229:+	chr1	169822229	+	3'UTR	C1orf112	0.72	0.96
chr1:169822230:-	chr1	169822230	-	3'UTR	SCYL3	-1.6	-1.63
chr1:169822405:+	chr1	169822405	+	3'UTR	C1orf112	0.43	0.83
chr1:169833385:+	chr1	169833385	+	3'UTR	C1orf112	-0.65	-1.57
chr1:169842516:+	chr1	169842516	+	3'UTR	C1orf112	-0.6	-0.47
chr1:169857808:-	chr1	169857808	-	Intron	SCYL3	1.93	-1.25
chr1:169890474:-	chr1	169890474	-	3'UTR	KIFAP3	0.67	-0.66
chr1:169890721:-	chr1	169890721	-	3'UTR	KIFAP3	0.02	-1.47
chr1:169941291:-	chr1	169941291	-	Intron	KIFAP3	-1.65	-0.08
chr1:170478233:-	chr1	170478233	-	Intron	LOC101928650	0.93	0.34
chr1:170514930:+	chr1	170514930	+	Intron	GORAB	-2.39	-2.66
chr1:170519655:+	chr1	170519655	+	Intron	GORAB	-1.65	-1.25
chr1:170522587:+	chr1	170522587	+	3'UTR	GORAB	-2.43	-2.78
chr1:171310297:+	chr1	171310297	+	Intron	FMO4	-0.26	-0.22
chr1:171310297:+	chr1	171310297	+	NA	TOP1P1	-0.26	-0.22
chr1:171311223:+	chr1	171311223	+	3'UTR	FMO4	-0.43	0.92
chr1:171503245:+	chr1	171503245	+	Intron	PRRC2C	-2.77	1.34
chr1:171504284:+	chr1	171504284	+	Intron	PRRC2C	-0.81	-1.99
chr1:171527604:+	chr1	171527604	+	Intron	PRRC2C	1.93	-0.83
chr1:171562647:+	chr1	171562647	+	3'UTR	PRRC2C	-0.17	0.24
chr1:1716725:-	chr1	1716725	-	3'UTR	GNB1	0.3	0.37
chr1:171672905:-	chr1	171672905	-	Intron	VAMP4	0.93	1.34
chr1:171672941:-	chr1	171672941	-	Intron	VAMP4	-0.16	0.16
chr1:171673062:-	chr1	171673062	-	Intron	VAMP4	-0.5	0.62
chr1:171696718:-	chr1	171696718	-	Intron	VAMP4	0.47	0.19
chr1:171696788:-	chr1	171696788	-	Intron	VAMP4	-0.65	2.51
chr1:171765987:+	chr1	171765987	+	3'UTR	METTL13	-0.07	1.82
chr1:171766099:+	chr1	171766099	+	3'UTR	METTL13	0.17	0.14
chr1:171766856:+	chr1	171766856	+	3'UTR	METTL13	-1.21	-0.44
chr1:1718188:-	chr1	1718188	-	3'UTR	GNB1	1.13	1.21
chr1:1718268:-	chr1	1718268	-	3'UTR	GNB1	0.12	0.42
chr1:1718652:-	chr1	1718652	-	Intron	GNB1	-0.07	-0.25
chr1:172381857:+	chr1	172381857	+	Intron	DNM3	-1.45	-1.66
chr1:172410597:-	chr1	172410597	-	3'UTR	PIGC	-0.43	-0.78
chr1:172412754:-	chr1	172412754	-	Intron	PIGC	-0.65	-0.99
chr1:172437452:+	chr1	172437452	+	Intron	C1orf105	0.12	0.08
chr1:172580973:+	chr1	172580973	+	3'UTR	SUCO	-0.94	-1.29
chr1:172582324:+	chr1	172582324	+	3'UTR	SUCO	-3.16	-2.25
chr1:17295300:+	chr1	17295300	+	Intron	CROCC	0.74	0.75
chr1:17299459:+	chr1	17299459	+	3'UTR	CROCC	0.51	-0.17
chr1:17312453:-	chr1	17312453	-	3'UTR	ATP13A2	1.74	1.29
chr1:173392983:-	chr1	173392983	-	Intron	LOC100506023	3.39	2.34
chr1:173392983:-	chr1	173392983	-	Intron	LOC101928673	3.39	2.34
chr1:173407240:-	chr1	173407240	-	Intron	LOC100506023	0.93	-1.25
chr1:173407240:-	chr1	173407240	-	Intron	LOC101928673	0.93	-1.25
chr1:173457154:+	chr1	173457154	+	3'UTR	PRDX6	2.25	2.14
chr1:173457320:+	chr1	173457320	+	3'UTR	PRDX6	1.35	1.63
chr1:173457472:+	chr1	173457472	+	3'UTR	PRDX6	1.93	-0.25
chr1:173457945:+	chr1	173457945	+	3'UTR	PRDX6	1.1	1.06
chr1:173754985:+	chr1	173754985	+	3'UTR	KLHL20	-2.46	-1.83
chr1:173755960:+	chr1	173755960	+	3'UTR	KLHL20	-1.97	-3.11
chr1:173756654:+	chr1	173756654	+	3'UTR	KLHL20	-1.24	0.34
chr1:173764770:-	chr1	173764770	-	3'UTR	CENPL	-3.27	-3.95
chr1:173768688:-	chr1	173768688	-	3'UTR	CENPL	-2.77	-2.25
chr1:173769291:-	chr1	173769291	-	3'UTR	CENPL	-1.98	-2.25
chr1:173789729:-	chr1	173789729	-	Intron	CENPL	-3.82	-2.91
chr1:173810237:+	chr1	173810237	+	Intron	DARS2	-0.07	-0.66
chr1:173819630:+	chr1	173819630	+	Intron	DARS2	-0.07	-0.25
chr1:173821151:+	chr1	173821151	+	Intron	DARS2	-0.91	-0.94
chr1:173825244:+	chr1	173825244	+	Intron	DARS2	-0.65	-0.66
chr1:173825564:+	chr1	173825564	+	Intron	DARS2	-1.07	0.34
chr1:173825928:+	chr1	173825928	+	Intron	DARS2	0.52	-0.66
chr1:173827024:+	chr1	173827024	+	3'UTR	DARS2	0.91	0.64
chr1:173827111:+	chr1	173827111	+	3'UTR	DARS2	-0.07	0.07
chr1:173827137:+	chr1	173827137	+	3'UTR	DARS2	0.12	-0.37
chr1:173827324:-	chr1	173827324	-	NA	SNORD81	-1.65	-2.47
chr1:173827324:-	chr1	173827324	-	NA	GAS5	-1.65	-2.47
chr1:173829197:+	chr1	173829197	+	3'UTR	DARS2	-1.88	0.92
chr1:173829293:+	chr1	173829293	+	3'UTR	DARS2	-0.77	0.32
chr1:173829476:+	chr1	173829476	+	3'UTR	DARS2	-1.11	-0.38
chr1:173832545:+	chr1	173832545	+	NA	GAS5-AS1	-1.84	-0.86
chr1:173833039:-	chr1	173833039	-	NA	GAS5	-0.85	-1.18
chr1:173833039:-	chr1	173833039	-	NA	SNORD81	-0.85	-1.18
chr1:173833282:-	chr1	173833282	-	Intron	GAS5	-1.27	-1.86
chr1:173833335:-	chr1	173833335	-	Intron	GAS5	-0.65	-2.99
chr1:173833335:-	chr1	173833335	-	NA	SNORD81	-0.65	-2.99
chr1:173834421:-	chr1	173834421	-	Intron	GAS5	-0.75	0.17
chr1:173834477:-	chr1	173834477	-	Intron	GAS5	2.84	2.04
chr1:173835345:-	chr1	173835345	-	Intron	GAS5	0.12	-0.08
chr1:173835345:-	chr1	173835345	-	NA	SNORA103	0.12	-0.08
chr1:173847066:+	chr1	173847066	+	Intron	ZBTB37	-1.88	-2.83
chr1:173855781:+	chr1	173855781	+	3'UTR	ZBTB37	-0.26	-1.93
chr1:173856588:+	chr1	173856588	+	3'UTR	ZBTB37	0.19	0.34
chr1:173872685:+	chr1	173872685	+	3'UTR	ZBTB37	-2.16	-0.8
chr1:173900352:-	chr1	173900352	-	3'UTR	RC3H1	-2.12	-2.52
chr1:173901669:-	chr1	173901669	-	3'UTR	RC3H1	-3.41	-3.17
chr1:173901834:-	chr1	173901834	-	3'UTR	RC3H1	-2.61	-2.27
chr1:173902216:-	chr1	173902216	-	3'UTR	RC3H1	-2.65	-3.25
chr1:173903426:-	chr1	173903426	-	3'UTR	RC3H1	-3.32	-3.12
chr1:173906435:-	chr1	173906435	-	3'UTR	RC3H1	-1.07	1.34
chr1:17393256:-	chr1	17393256	-	3'UTR	PADI2	0.19	0.4
chr1:174215484:+	chr1	174215484	+	Intron	RABGAP1L	-2.35	-3.78
chr1:174467501:+	chr1	174467501	+	Intron	RABGAP1L	-2.77	-1.47
chr1:174515042:+	chr1	174515042	+	Intron	RABGAP1L	0.17	-0.25
chr1:174676346:+	chr1	174676346	+	Intron	RABGAP1L	0.93	-2.25
chr1:174961095:+	chr1	174961095	+	3'UTR	RABGAP1L	-1.71	-2.33
chr1:174964349:+	chr1	174964349	+	3'UTR	RABGAP1L	-1.37	-2.17
chr1:174964445:+	chr1	174964445	+	3'UTR	RABGAP1L	-1.54	-1.58
chr1:174979355:+	chr1	174979355	+	3'UTR	CACYBP	-0.07	3.14
chr1:174979402:-	chr1	174979402	-	3'UTR	MRPS14	-3.07	1.92
chr1:174979415:+	chr1	174979415	+	3'UTR	CACYBP	1.03	1.27
chr1:174979504:+	chr1	174979504	+	3'UTR	CACYBP	0.95	1.08
chr1:174979536:+	chr1	174979536	+	3'UTR	CACYBP	0.86	0.9
chr1:174979937:+	chr1	174979937	+	3'UTR	CACYBP	1.07	1.38
chr1:174980036:-	chr1	174980036	-	3'UTR	MRPS14	-1.07	-0.66
chr1:174980348:-	chr1	174980348	-	3'UTR	MRPS14	-1.32	-1.25
chr1:174980528:-	chr1	174980528	-	3'UTR	MRPS14	-1.39	-1.66
chr1:174980666:-	chr1	174980666	-	3'UTR	MRPS14	-1.14	-0.59
chr1:174982094:-	chr1	174982094	-	3'UTR	MRPS14	-0.32	0.13
chr1:174983333:-	chr1	174983333	-	3'UTR	MRPS14	1.42	-0.4
chr1:174983543:-	chr1	174983543	-	3'UTR	MRPS14	1.31	1.19
chr1:174983628:-	chr1	174983628	-	3'UTR	MRPS14	2.04	1.66
chr1:174983699:-	chr1	174983699	-	3'UTR	MRPS14	4.84	2.14
chr1:174987410:-	chr1	174987410	-	Intron	MRPS14	3.25	1.66
chr1:175127239:-	chr1	175127239	-	3'UTR	KIAA0040	-1.9	-0.76
chr1:175128089:-	chr1	175128089	-	3'UTR	KIAA0040	-2.07	-2.08
chr1:175128274:-	chr1	175128274	-	3'UTR	KIAA0040	-1.07	-0.66
chr1:1756598:-	chr1	1756598	-	Intron	GNB1	-1.39	-1.99
chr1:175913967:-	chr1	175913967	-	3'UTR	COP1	0.69	0.9
chr1:17733256:-	chr1	17733256	-	3'UTR	RCC2	0.8	0.77
chr1:17734155:-	chr1	17734155	-	3'UTR	RCC2	0.37	0.25
chr1:17735349:-	chr1	17735349	-	3'UTR	RCC2	0.93	0.49
chr1:17765684:-	chr1	17765684	-	Intron	RCC2	-2.01	-3.36
chr1:178060645:-	chr1	178060645	-	NA	RASAL2-AS1	-1.99	-1.12
chr1:178062285:-	chr1	178062285	-	NA	RASAL2-AS1	0.71	-0.08
chr1:178442664:+	chr1	178442664	+	3'UTR	RASAL2	1.93	0.34
chr1:178443192:+	chr1	178443192	+	3'UTR	RASAL2	0.76	-0.74
chr1:178450529:+	chr1	178450529	+	3'UTR	RASAL2	-1.3	-1.25
chr1:178782410:+	chr1	178782410	+	Intron	RALGPS2	1.81	0.56
chr1:178854502:+	chr1	178854502	+	Intron	RALGPS2	2.52	1.34
chr1:178886357:+	chr1	178886357	+	3'UTR	RALGPS2	0.93	-0.66
chr1:178886874:+	chr1	178886874	+	3'UTR	RALGPS2	0.93	-1.08
chr1:178888401:+	chr1	178888401	+	3'UTR	RALGPS2	2.52	-0.99
chr1:178889022:+	chr1	178889022	+	3'UTR	RALGPS2	-0.94	-1.47
chr1:178889238:+	chr1	178889238	+	3'UTR	RALGPS2	-0.75	-0.94
chr1:178892225:+	chr1	178892225	+	3'UTR	RALGPS2	-0.48	-0.66
chr1:179041776:+	chr1	179041776	+	3'UTR	FAM20B	1.52	0.75
chr1:179043008:+	chr1	179043008	+	3'UTR	FAM20B	-0.99	-2.47
chr1:179044687:+	chr1	179044687	+	3'UTR	FAM20B	-1.24	2.66
chr1:179044785:+	chr1	179044785	+	3'UTR	FAM20B	-0.29	0.34
chr1:179045027:+	chr1	179045027	+	3'UTR	FAM20B	-1.98	0.66
chr1:179047982:+	chr1	179047982	+	3'UTR	FAM20B	-1.01	-0.35
chr1:179065131:+	chr1	179065131	+	3'UTR	TOR3A	0.19	0.18
chr1:179068465:-	chr1	179068465	-	3'UTR	ABL2	-1.18	-0.97
chr1:179068543:-	chr1	179068543	-	3'UTR	ABL2	-2.04	-1.33
chr1:179071726:-	chr1	179071726	-	3'UTR	ABL2	-1.07	-0.89
chr1:179076275:-	chr1	179076275	-	3'UTR	ABL2	-0.75	1.34
chr1:179076734:-	chr1	179076734	-	3'UTR	ABL2	-0.07	-0.73
chr1:179323140:+	chr1	179323140	+	3'UTR	SOAT1	-0.62	0.13
chr1:179323711:+	chr1	179323711	+	3'UTR	SOAT1	-0.36	0.13
chr1:179323791:+	chr1	179323791	+	3'UTR	SOAT1	0.54	0.34
chr1:179323878:+	chr1	179323878	+	3'UTR	SOAT1	-0.33	-0.83
chr1:179323943:+	chr1	179323943	+	3'UTR	SOAT1	3.74	-0.89
chr1:179324278:+	chr1	179324278	+	3'UTR	SOAT1	-1.39	0.34
chr1:179324453:+	chr1	179324453	+	3'UTR	SOAT1	0.13	0.34
chr1:179324492:+	chr1	179324492	+	3'UTR	SOAT1	-0.65	0.92
chr1:179324591:+	chr1	179324591	+	3'UTR	SOAT1	0.37	0.8
chr1:179324659:+	chr1	179324659	+	3'UTR	SOAT1	-0.24	-0.27
chr1:179325220:+	chr1	179325220	+	3'UTR	SOAT1	-0.57	-0.34
chr1:179327815:+	chr1	179327815	+	3'UTR	SOAT1	-0.51	-0.87
chr1:179809111:-	chr1	179809111	-	3'UTR	TOR1AIP2	-0.65	-2.33
chr1:179810054:-	chr1	179810054	-	3'UTR	TOR1AIP2	-2.06	-1.35
chr1:179810221:-	chr1	179810221	-	3'UTR	TOR1AIP2	-0.37	-2.47
chr1:179810502:-	chr1	179810502	-	3'UTR	TOR1AIP2	-2.88	-1.25
chr1:179813306:-	chr1	179813306	-	3'UTR	TOR1AIP2	-1.07	-2.47
chr1:179813525:-	chr1	179813525	-	3'UTR	TOR1AIP2	-1.39	-0.15
chr1:179813660:-	chr1	179813660	-	3'UTR	TOR1AIP2	-2.24	-0.66
chr1:179813955:-	chr1	179813955	-	3'UTR	TOR1AIP2	-1.39	1.34
chr1:179826957:-	chr1	179826957	-	Intron	TOR1AIP2	-0.65	1.34
chr1:179828327:-	chr1	179828327	-	Intron	TOR1AIP2	-2.53	0.34
chr1:179831576:-	chr1	179831576	-	Intron	TOR1AIP2	-1.45	-1.88
chr1:179834192:-	chr1	179834192	-	Intron	TOR1AIP2	-0.65	-1.08
chr1:179834390:-	chr1	179834390	-	NA	TOR1AIP2	-1.7	-0.82
chr1:179838959:-	chr1	179838959	-	Intron	TOR1AIP2	-2.07	-3.57
chr1:179845045:-	chr1	179845045	-	Intron	TOR1AIP2	2.52	-2.47
chr1:179887535:+	chr1	179887535	+	3'UTR	TOR1AIP1	-0.7	0.18
chr1:179887628:+	chr1	179887628	+	3'UTR	TOR1AIP1	1.93	2.14
chr1:179888843:+	chr1	179888843	+	3'UTR	TOR1AIP1	-1.12	-0.89
chr1:179889206:+	chr1	179889206	+	3'UTR	TOR1AIP1	-1.69	-1.49
chr1:179890579:+	chr1	179890579	+	3'UTR	TOR1AIP1	-0.65	-1.47
chr1:179890642:+	chr1	179890642	+	3'UTR	TOR1AIP1	-2.07	-0.66
chr1:179891646:+	chr1	179891646	+	3'UTR	TOR1AIP1	-1.39	-1.66
chr1:180006243:+	chr1	180006243	+	Intron	CEP350	-1.65	-0.66
chr1:180080329:+	chr1	180080329	+	3'UTR	CEP350	-0.39	-0.37
chr1:180167169:+	chr1	180167169	+	3'UTR	QSOX1	0.8	1.04
chr1:180167169:+	chr1	180167169	+	NA	FLJ23867	0.8	1.04
chr1:180169428:+	chr1	180169428	+	3'UTR	QSOX1	-0.77	-0.08
chr1:180169428:+	chr1	180169428	+	NA	FLJ23867	-0.77	-0.08
chr1:180238333:-	chr1	180238333	-	NA	LHX4-AS1	-1.07	-1.25
chr1:180238803:-	chr1	180238803	-	NA	LHX4-AS1	-2.77	0.34
chr1:180241801:+	chr1	180241801	+	Intron	LHX4	0.35	0.34
chr1:18024364:+	chr1	18024364	+	3'UTR	ARHGEF10L	0.19	0.25
chr1:180244186:+	chr1	180244186	+	3'UTR	LHX4	0.93	-1.83
chr1:180246917:+	chr1	180246917	+	3'UTR	LHX4	-2.88	-2.66
chr1:180248117:+	chr1	180248117	+	3'UTR	LHX4	-1.94	-2.66
chr1:180257365:-	chr1	180257365	-	3'UTR	ACBD6	0.22	0.46
chr1:180386147:-	chr1	180386147	-	Intron	ACBD6	-0.07	-1.78
chr1:180853905:+	chr1	180853905	+	3'UTR	XPR1	0.42	-0.74
chr1:180855262:+	chr1	180855262	+	3'UTR	XPR1	1.15	-0.32
chr1:180855478:+	chr1	180855478	+	3'UTR	XPR1	-0.43	-0.45
chr1:180856465:+	chr1	180856465	+	3'UTR	XPR1	-0.07	0.92
chr1:180857273:+	chr1	180857273	+	3'UTR	XPR1	-0.39	-0.47
chr1:180857762:+	chr1	180857762	+	3'UTR	XPR1	-0.26	0.92
chr1:180859342:+	chr1	180859342	+	3'UTR	XPR1	-1.05	-0.43
chr1:180859387:+	chr1	180859387	+	3'UTR	XPR1	-1.65	-0.91
chr1:180918833:-	chr1	180918833	-	NA	KIAA1614-AS1	1.27	1.51
chr1:180919201:-	chr1	180919201	-	NA	KIAA1614-AS1	0.7	1.23
chr1:180941861:-	chr1	180941861	-	3'UTR	STX6	-0.81	-0.15
chr1:180942164:-	chr1	180942164	-	3'UTR	STX6	-1.56	-0.08
chr1:180942301:-	chr1	180942301	-	3'UTR	STX6	-1.07	-1.08
chr1:180944098:-	chr1	180944098	-	3'UTR	STX6	-0.76	-0.21
chr1:180944393:-	chr1	180944393	-	3'UTR	STX6	1.93	1.34
chr1:180944803:-	chr1	180944803	-	3'UTR	STX6	2.93	0.6
chr1:180945119:-	chr1	180945119	-	3'UTR	STX6	0.54	0.35
chr1:180945267:-	chr1	180945267	-	3'UTR	STX6	1.93	1.92
chr1:181024661:+	chr1	181024661	+	3'UTR	MR1	-1.75	1.17
chr1:181024850:+	chr1	181024850	+	3'UTR	MR1	0.06	0.34
chr1:181025689:+	chr1	181025689	+	3'UTR	MR1	-0.82	-1.3
chr1:181027364:+	chr1	181027364	+	3'UTR	MR1	-1.53	-0.47
chr1:181031072:+	chr1	181031072	+	3'UTR	MR1	-1.78	-2.2
chr1:181059979:+	chr1	181059979	+	3'UTR	IER5	-2.76	-1.75
chr1:181061981:+	chr1	181061981	+	3'UTR	IER5	-1.82	-4.32
chr1:181062036:+	chr1	181062036	+	3'UTR	IER5	-2.47	-3.53
chr1:181062285:+	chr1	181062285	+	3'UTR	IER5	-3.35	-3.68
chr1:18153558:+	chr1	18153558	+	3'UTR	ACTL8	1.66	1.29
chr1:182350844:-	chr1	182350844	-	3'UTR	GLUL	0.12	1.14
chr1:182351900:-	chr1	182351900	-	3'UTR	GLUL	0.74	0.92
chr1:182351945:-	chr1	182351945	-	3'UTR	GLUL	0.93	-0.08
chr1:182352031:-	chr1	182352031	-	3'UTR	GLUL	0.02	-0.11
chr1:182352204:-	chr1	182352204	-	3'UTR	GLUL	-1.07	-0.32
chr1:182352735:-	chr1	182352735	-	3'UTR	GLUL	0.11	-0.4
chr1:182353420:-	chr1	182353420	-	3'UTR	GLUL	0.79	0.35
chr1:182542772:-	chr1	182542772	-	3'UTR	RNASEL	-3.16	-0.4
chr1:182543307:-	chr1	182543307	-	3'UTR	RNASEL	-2.39	0.07
chr1:182760820:+	chr1	182760820	+	Intron	NPL	-1.07	-0.8
chr1:182798161:+	chr1	182798161	+	Intron	NPL	-0.31	1.7
chr1:182798457:+	chr1	182798457	+	Intron	NPL	0.04	0.34
chr1:182798560:+	chr1	182798560	+	Intron	NPL	1.93	1.14
chr1:182799267:+	chr1	182799267	+	3'UTR	NPL	1.35	-1.25
chr1:182799519:+	chr1	182799519	+	3'UTR	NPL	-0.12	1.41
chr1:182824142:+	chr1	182824142	+	Intron	DHX9	-0.29	-1.25
chr1:182856779:+	chr1	182856779	+	3'UTR	DHX9	-0.12	0.56
chr1:182856828:+	chr1	182856828	+	3'UTR	DHX9	-0.72	-0.83
chr1:182856884:+	chr1	182856884	+	3'UTR	DHX9	-0.7	0.04
chr1:182857040:+	chr1	182857040	+	3'UTR	DHX9	-0.84	-0.02
chr1:182857117:+	chr1	182857117	+	3'UTR	DHX9	-0.76	-0.73
chr1:182993816:+	chr1	182993816	+	Intron	LAMC1	-1.65	-0.66
chr1:183086127:+	chr1	183086127	+	Intron	LAMC1	1.35	0.56
chr1:183107037:+	chr1	183107037	+	Intron	LAMC1	-1.88	-0.25
chr1:183107292:+	chr1	183107292	+	Intron	LAMC1	-0.53	0.34
chr1:183109002:+	chr1	183109002	+	Intron	LAMC1	-1.24	0.07
chr1:183112114:+	chr1	183112114	+	3'UTR	LAMC1	0.5	0.29
chr1:183112160:+	chr1	183112160	+	3'UTR	LAMC1	0.78	0.79
chr1:183112457:+	chr1	183112457	+	3'UTR	LAMC1	0.72	0.51
chr1:183113413:+	chr1	183113413	+	3'UTR	LAMC1	0.67	0.34
chr1:183113499:+	chr1	183113499	+	3'UTR	LAMC1	-0.01	-0.08
chr1:183114683:+	chr1	183114683	+	3'UTR	LAMC1	0.68	-0.66
chr1:183114727:+	chr1	183114727	+	3'UTR	LAMC1	0.31	0.62
chr1:183214035:+	chr1	183214035	+	3'UTR	LAMC2	-0.58	-1.99
chr1:183217108:-	chr1	183217108	-	3'UTR	NMNAT2	0.35	0.34
chr1:183217485:-	chr1	183217485	-	3'UTR	NMNAT2	-1.65	0.17
chr1:183521477:+	chr1	183521477	+	Intron	SMG7	0.05	-0.36
chr1:183523222:+	chr1	183523222	+	3'UTR	SMG7	-0.88	-0.66
chr1:183523326:+	chr1	183523326	+	3'UTR	SMG7	-0.71	-0.43
chr1:183523608:+	chr1	183523608	+	3'UTR	SMG7	-1.75	-0.47
chr1:183592401:-	chr1	183592401	-	3'UTR	ARPC5	0.46	-0.74
chr1:183595332:-	chr1	183595332	-	3'UTR	ARPC5	-0.51	-0.57
chr1:183595410:-	chr1	183595410	-	3'UTR	ARPC5	0.19	0.08
chr1:183596463:-	chr1	183596463	-	3'UTR	ARPC5	0.39	-0.08
chr1:183896467:+	chr1	183896467	+	3'UTR	RGL1	-1.65	-1.78
chr1:183897666:+	chr1	183897666	+	3'UTR	RGL1	-2.61	-1.87
chr1:184003952:-	chr1	184003952	-	Intron	COLGALT2	-1.65	-1.56
chr1:184042486:+	chr1	184042486	+	3'UTR	TSEN15	0.93	-1.99
chr1:184588847:+	chr1	184588847	+	3'UTR	C1orf21	0.74	0.34
chr1:184588888:+	chr1	184588888	+	3'UTR	C1orf21	-1.07	-0.66
chr1:184589279:+	chr1	184589279	+	3'UTR	C1orf21	0.93	-0.08
chr1:184589460:+	chr1	184589460	+	3'UTR	C1orf21	0.97	1
chr1:184590003:+	chr1	184590003	+	3'UTR	C1orf21	0.23	0.34
chr1:184591164:+	chr1	184591164	+	3'UTR	C1orf21	-0.05	-0.72
chr1:184592825:+	chr1	184592825	+	3'UTR	C1orf21	-1.88	-1.66
chr1:184598150:+	chr1	184598150	+	3'UTR	C1orf21	-1.42	-1.91
chr1:184722181:-	chr1	184722181	-	Intron	EDEM3	-2.24	-2.47
chr1:184760166:-	chr1	184760166	-	3'UTR	FAM129A	-0.71	0.82
chr1:1849030:-	chr1	1849030	-	3'UTR	TMEM52	1.69	1.11
chr1:185069519:+	chr1	185069519	+	3'UTR	RNF2	0.04	-0.29
chr1:185069903:+	chr1	185069903	+	3'UTR	RNF2	-1.07	2.34
chr1:185070188:+	chr1	185070188	+	3'UTR	RNF2	-0.12	-1.08
chr1:185070287:+	chr1	185070287	+	3'UTR	RNF2	-0.98	-0.01
chr1:185071191:+	chr1	185071191	+	3'UTR	RNF2	-1.13	-1.23
chr1:185071309:+	chr1	185071309	+	3'UTR	RNF2	-1.1	-1.7
chr1:185071355:+	chr1	185071355	+	3'UTR	RNF2	-1.14	-1.43
chr1:185071735:+	chr1	185071735	+	3'UTR	RNF2	-0.65	-0.25
chr1:185072897:+	chr1	185072897	+	3'UTR	RNF2	0.02	-2.47
chr1:185087217:-	chr1	185087217	-	3'UTR	TRMT1L	-0.48	0.92
chr1:185088091:-	chr1	185088091	-	3'UTR	TRMT1L	-0.73	-0.4
chr1:185088121:-	chr1	185088121	-	3'UTR	TRMT1L	-0.59	0.78
chr1:185088179:-	chr1	185088179	-	3'UTR	TRMT1L	0.29	0.04
chr1:185088310:-	chr1	185088310	-	3'UTR	TRMT1L	0.93	0.92
chr1:185089019:-	chr1	185089019	-	3'UTR	TRMT1L	-0.07	0.22
chr1:185093972:-	chr1	185093972	-	Intron	TRMT1L	-1.65	0.34
chr1:185105001:-	chr1	185105001	-	Intron	TRMT1L	-0.94	2.34
chr1:185260627:+	chr1	185260627	+	3'UTR	SWT1	0.7	0.5
chr1:185260820:+	chr1	185260820	+	3'UTR	SWT1	-4.37	-1.41
chr1:185260913:+	chr1	185260913	+	3'UTR	SWT1	-1.65	-1.66
chr1:185265520:-	chr1	185265520	-	3'UTR	IVNS1ABP	-1.91	-2.27
chr1:185265614:-	chr1	185265614	-	3'UTR	IVNS1ABP	-1.81	-2.25
chr1:185266014:-	chr1	185266014	-	3'UTR	IVNS1ABP	-1.8	-2.01
chr1:185266041:-	chr1	185266041	-	3'UTR	IVNS1ABP	-1.86	-2.17
chr1:185266146:-	chr1	185266146	-	3'UTR	IVNS1ABP	-2.53	-3.66
chr1:185266307:-	chr1	185266307	-	3'UTR	IVNS1ABP	-1.59	-2.66
chr1:185266668:-	chr1	185266668	-	3'UTR	IVNS1ABP	-2.29	-2.44
chr1:185266829:-	chr1	185266829	-	3'UTR	IVNS1ABP	-2.65	-1.25
chr1:185266897:-	chr1	185266897	-	3'UTR	IVNS1ABP	-1	-1.16
chr1:185266955:-	chr1	185266955	-	3'UTR	IVNS1ABP	-0.65	1.92
chr1:185266989:-	chr1	185266989	-	3'UTR	IVNS1ABP	-1.17	-2.47
chr1:185267014:-	chr1	185267014	-	3'UTR	IVNS1ABP	-0.67	-1.04
chr1:185267537:-	chr1	185267537	-	Intron	IVNS1ABP	0.35	0.34
chr1:185274121:-	chr1	185274121	-	Intron	IVNS1ABP	-1.68	-2.06
chr1:186280762:-	chr1	186280762	-	3'UTR	TPR	-2.39	-1.25
chr1:186281491:-	chr1	186281491	-	3'UTR	TPR	-1.98	-2.25
chr1:186282958:-	chr1	186282958	-	3'UTR	TPR	-0.83	-0.55
chr1:186282994:-	chr1	186282994	-	3'UTR	TPR	0.83	-0.66
chr1:186388284:+	chr1	186388284	+	3'UTR	ODR4	-1.39	0.34
chr1:186388365:+	chr1	186388365	+	3'UTR	ODR4	-0.5	-0.21
chr1:186640965:-	chr1	186640965	-	3'UTR	PTGS2	-2.34	-3.91
chr1:1867166:-	chr1	1867166	-	Intron	CFAP74	-0.65	-2.47
chr1:18704977:+	chr1	18704977	+	3'UTR	IGSF21	1.93	1.34
chr1:190254855:-	chr1	190254855	-	Intron	BRINP3	0.93	0.34
chr1:19197924:-	chr1	19197924	-	3'UTR	ALDH4A1	0.97	0.49
chr1:19209053:-	chr1	19209053	-	Intron	ALDH4A1	0.91	0.69
chr1:19230778:-	chr1	19230778	-	3'UTR	IFFO2	-0.87	-0.73
chr1:19234785:-	chr1	19234785	-	3'UTR	IFFO2	0.93	-0.21
chr1:192781300:+	chr1	192781300	+	3'UTR	RGS2	-2.77	-1.99
chr1:192781405:+	chr1	192781405	+	3'UTR	RGS2	-1.86	-2.28
chr1:192981384:-	chr1	192981384	-	3'UTR	UCHL5	-0.59	0.29
chr1:192981496:-	chr1	192981496	-	3'UTR	UCHL5	-0.52	0.03
chr1:192983264:-	chr1	192983264	-	3'UTR	UCHL5	0.12	-0.66
chr1:192983342:-	chr1	192983342	-	3'UTR	UCHL5	-0.54	-0.48
chr1:192983462:-	chr1	192983462	-	3'UTR	UCHL5	-0.65	0.75
chr1:192983913:-	chr1	192983913	-	3'UTR	UCHL5	-1.33	-0.51
chr1:192984074:-	chr1	192984074	-	3'UTR	UCHL5	0.58	0.99
chr1:192984613:-	chr1	192984613	-	3'UTR	UCHL5	0.58	0.68
chr1:192984701:-	chr1	192984701	-	3'UTR	UCHL5	-0.04	0.17
chr1:192984889:-	chr1	192984889	-	3'UTR	UCHL5	0.49	0.81
chr1:192985077:-	chr1	192985077	-	3'UTR	UCHL5	-0.75	0.29
chr1:192985105:-	chr1	192985105	-	3'UTR	UCHL5	-0.48	1.05
chr1:192985272:-	chr1	192985272	-	3'UTR	UCHL5	1.23	0.82
chr1:192985399:-	chr1	192985399	-	3'UTR	UCHL5	1.93	2.34
chr1:192986854:-	chr1	192986854	-	Intron	UCHL5	-1.58	-1.58
chr1:192987734:-	chr1	192987734	-	Intron	UCHL5	0.65	0.53
chr1:192995919:-	chr1	192995919	-	Intron	UCHL5	-0.73	-1.62
chr1:193014909:-	chr1	193014909	-	Intron	UCHL5	-0.33	-2.75
chr1:193032695:+	chr1	193032695	+	Intron	TROVE2	-3.1	-2.94
chr1:193054395:+	chr1	193054395	+	Intron	TROVE2	-0.82	-2.54
chr1:193054771:+	chr1	193054771	+	Intron	TROVE2	-1.07	2.34
chr1:193055115:+	chr1	193055115	+	Intron	TROVE2	-0.5	-0.98
chr1:193059859:+	chr1	193059859	+	Intron	TROVE2	-0.07	1.34
chr1:193060404:-	chr1	193060404	-	3'UTR	GLRX2	-0.39	-2.47
chr1:193060822:+	chr1	193060822	+	3'UTR	TROVE2	-2.12	-1.81
chr1:193060907:+	chr1	193060907	+	3'UTR	TROVE2	-0.98	-0.67
chr1:193065600:-	chr1	193065600	-	3'UTR	GLRX2	0.44	0.38
chr1:193220148:+	chr1	193220148	+	3'UTR	CDC73	0.77	0.51
chr1:193220268:+	chr1	193220268	+	3'UTR	CDC73	0.07	-0.36
chr1:193220452:+	chr1	193220452	+	3'UTR	CDC73	1.93	0.34
chr1:193220558:+	chr1	193220558	+	3'UTR	CDC73	0.61	-0.34
chr1:193220878:+	chr1	193220878	+	3'UTR	CDC73	-0.65	-0.66
chr1:193221490:+	chr1	193221490	+	3'UTR	CDC73	-0.48	0.34
chr1:193222508:+	chr1	193222508	+	3'UTR	CDC73	-0.14	0.06
chr1:193223031:+	chr1	193223031	+	3'UTR	CDC73	-1.26	-1.28
chr1:193223359:+	chr1	193223359	+	3'UTR	CDC73	0.08	-2.83
chr1:193223937:+	chr1	193223937	+	3'UTR	CDC73	-1.04	-1.25
chr1:193234180:+	chr1	193234180	+	3'UTR	CDC73	-0.65	-1.54
chr1:19398604:-	chr1	19398604	-	3'UTR	UBR4	0.61	2.66
chr1:19400530:-	chr1	19400530	-	3'UTR	UBR4	0.17	-0.4
chr1:19401004:-	chr1	19401004	-	3'UTR	UBR4	0.08	0.54
chr1:19418399:-	chr1	19418399	-	Intron	UBR4	0.93	-0.25
chr1:19471101:-	chr1	19471101	-	Intron	UBR4	2.93	0.34
chr1:19509115:-	chr1	19509115	-	Intron	UBR4	0.45	-2.12
chr1:19536012:-	chr1	19536012	-	Intron	UBR4	0.93	-2.25
chr1:19538541:-	chr1	19538541	-	3'UTR	EMC1	-0.96	-0.66
chr1:19540208:+	chr1	19540208	+	Intron	LOC101927895	-2.49	-2.49
chr1:19542912:-	chr1	19542912	-	3'UTR	EMC1	-0.78	-2.06
chr1:19544584:-	chr1	19544584	-	3'UTR	EMC1	0.36	0.18
chr1:19545427:-	chr1	19545427	-	3'UTR	EMC1	0.86	0.52
[truncated: 47,395 more rows]
